# Supplementary material for: STAT3 Activation in Skeletal Muscle Links Muscle Wasting and the Acute Phase Response in Cancer Cachexia
Source: PLoS One. 2011 Jul 20;6(7):e22538. doi: 10.1371/journal.pone.0022538 (PMC3140523; doi:10.1371/journal.pone.0022538)
Supplement: Table S2 — Genes regulated in both moderate and severe cachexia. (XLS) [file pone.0022538.s002.xls]

## Sheet: Table S2
Table S2: Genes regulated in both moderate and severe cachexia.
		Moderate		Severe
Gene	Gene Description	p-value	Fold Change	p-value	Fold Change
Itih3	inter-alpha trypsin inhibitor, heavy chain 3	0.0003	59.22	0.0004	29.87
Saa1	serum amyloid A 1	0.008	29.91	0.0107	33.05
Scgb3a1	secretoglobin, family 3A, member 1	0.0014	21.07	0.0007	29.09
Aqp4	aquaporin 4	0.0352	-21.1416	0.0024	-21.1416
Lypd6	LY6/PLAUR domain containing 6	0.0365	-18.8679	0.0044	-22.2222
Cxcl13	chemokine (C-X-C motif) ligand 13	0.0162	18.58	0.0086	24.04
Il1r2	interleukin 1 receptor, type II	0.0068	26.57	0.0173	15.2
Mmd2	monocyte to macrophage differentiation-associated 2	0.0059	-24.4499	0.0358	-15.4083
Plcd4	phospholipase C, delta 4	0.0284	-17.9211	0.0389	-20.3666
XM_134994		0.0148	-16.7785	0.0005	-26.8817
Gm1611	gene model 1611, (NCBI)	0.0003	-15.3139	0.0015	-32.8947
Pdzd7	PDZ domain containing 7	0.002	-34.7222	0.0126	-11.1235
Rsph1	radial spoke head 1 homolog (Chlamydomonas)	0.0166	-14.5349	1.5e-09	-28.4091
Scg3	secretogranin III	6.2e-05	-18.315	0.0126	-11.4025
Nnat	neuronatin	0.0106	-11.7786	1.4e-05	-96.1539
Pld5	phospholipase D family, member 5	0.0299	-16.4474	0.0068	-13.947
Csf2rb2	colony stimulating factor 2 receptor, beta 2, low-affinity (granulocyte-macrophage)	0.0342	14.54	0.0285	15.69
Itih4	inter alpha-trypsin inhibitor, heavy chain 4	0.0058	14.98	0.0001	15.66
Doc2b	double C2, beta	0.0075	25.56	0.012	9.858
Serpina3m	serine (or cysteine) peptidase inhibitor, clade A, member 3M	0.0096	13.63	0.0058	16.18
Cxxc6	tet oncogene 1	0.0243	-29.5858	0.0002	-8.77193
Adamts4	a disintegrin-like and metallopeptidase (reprolysin type) with thrombospondin type 1 motif, 4	0.0005	12.83	0.0003	12.97
D0H4S114	DNA segment, human D4S114	0.0172	-11.6959	0.0004	-15.674
XM_287394		0.043	-12.0919	0.0064	-13.21
Gdap1	ganglioside-induced differentiation-associated-protein 1	0.034	-10.9409	0.0181	-12.5628
Serpina3n	serine (or cysteine) peptidase inhibitor, clade A, member 3N	0.0057	10.58	0.0048	12.95
XM_129740		0.0452	-9.17431	4e-05	-30.6748
Vsig4	V-set and immunoglobulin domain containing 4	0.0228	9.417	0.0138	15.45
Upk2	uroplakin 2	0.0185	-12.2399	0.0059	-9.3458
Snf1lk	salt inducible kinase 1	0.001	25.4	0.0046	6.637
Col24a1	collagen, type XXIV, alpha 1	0.0218	-9.90099	5e-05	-11.3507
Itgb1bp3	integrin beta 1 binding protein 3	0.0043	-15.4799	5.4e-06	-7.63359
Il6ra	interleukin 6 receptor, alpha	0.0029	17.05	0.0006	6.851
Mt2	metallothionein 2	0.0242	9.146	0.0184	13.86
XM_205860		0.0276	-18.1818	0.0009	-6.75676
Mmp3	matrix metallopeptidase 3	0.0003	9.354	0.0015	11.26
Cdkn1a	cyclin-dependent kinase inhibitor 1A (P21)	0.0008	12.13	0.0108	8.582
Map2k6	mitogen-activated protein kinase kinase 6	0.01	-11.7096	0.0002	-8.40336
Mybph	myosin binding protein H	0.0267	-11.2486	0.0339	-8.62069
Arhgef4	Rho guanine nucleotide exchange factor (GEF) 4	6.1e-05	-15.674	0.032	-6.71141
XM_283056		0.025	-8.69565	0.0086	-11.976
Ky	kyphoscoliosis peptidase	0.0212	-11.6959	0.0038	-7.75194
Fcgr4	Fc receptor, IgG, low affinity IV	0.0201	9.319	0.0197	9.103
Fpr-rs2	formyl peptide receptor 2	0.0026	8.108	0.0008	10.63
BC056923	family with sequence similarity 132, member B	0.0023	10.41	0.0069	6.804
Lamc2	laminin, gamma 2	0.0327	8.342	0.032	9.229
NM_133244		0.0389	-10.5485	0.0356	-6.71141
Cd276	CD276 antigen	0.0474	-10.2564	0.0312	-6.80272
Itgb6	integrin beta 6	0.0141	-12.5945	0.0007	-5.78035
Fkbp5	FK506 binding protein 5	0.0004	8.811	0.0003	7.853
Bpgm	2,3-bisphosphoglycerate mutase	0.0002	-15.3139	0.0404	-5.34759
Trim63	tripartite motif-containing 63	0.0001	16.98	0.0022	4.974
Acot1	acyl-CoA thioesterase 1	0.0057	13.53	0.039	5.416
XM_131211		0.012	-6.53595	0.0098	-11.9048
Serpina3h	serine (or cysteine) peptidase inhibitor, clade A, member 3H	0.0006	8.766	0.0004	6.772
Sucnr1	succinate receptor 1	0.0112	-7.40741	0.0266	-9.17431
1190003M12Rik	RIKEN cDNA 1190003M12 gene	0.0443	-9.3458	0.0397	-6.21118
Ptx3	pentraxin related gene	0.0317	-16.6945	0.0332	-4.71698
Dynlrb1	dynein light chain roadblock-type 1	6.4e-05	-20.5761	0.0345	-4.42478
Gnmt	glycine N-methyltransferase	0.0022	7.336	0.0029	7.587
Fbxo32	F-box protein 32	2.3e-05	11.52	0.0007	4.818
6430571L13Rik	RIKEN cDNA 6430571L13 gene	0.0241	-14.4718	0.0005	-4.44444
Trim7	tripartite motif-containing 7	0.0017	-31.25	0.0236	-3.93701
Rassf4	Ras association (RalGDS/AF-6) domain family member 4	0.0121	7.694	0.0001	5.875
Bcl3	B-cell leukemia/lymphoma 3	0.0447	5.968	0.027	7.486
Dbp	D site albumin promoter binding protein	0.0103	-6.49351	0.0089	-6.66667
Tmem25	transmembrane protein 25	0.0419	-6.53595	0.0075	-6.49351
9530020I12Rik	RIKEN cDNA 9530020I12 gene	0.044	-9.70874	0.0097	-4.5045
Hif3a	hypoxia inducible factor 3, alpha subunit	0.0019	9.637	4.3e-05	4.513
Slc27a2	solute carrier family 27 (fatty acid transporter), member 2	0.0294	-7.24638	0.0259	-5.74713
Wnt5a	wingless-related MMTV integration site 5A	0.0375	-8.84956	0.0133	-4.6729
C4a	complement component 4A (Rodgers blood group)	0.0007	6.698	0.0007	6.134
AU018778	expressed sequence AU018778	0.0006	-8.33333	0.028	-4.78469
Scd1	stearoyl-Coenzyme A desaturase 1	0.0109	-6.49351	0.0469	-5.95238
Tfdp2	transcription factor Dp 2	0.0035	7.346	0.0022	5.359
Tacc2	transforming, acidic coiled-coil containing protein 2	0.0002	6.316	0.0284	5.789
Amigo3	adhesion molecule with Ig like domain 3	0.0201	-6.80272	0.0044	-5.52486
Fgl1	fibrinogen-like protein 1	0.0181	8.14	0.0452	4.702
Tmem118	ring finger protein, transmembrane 2	0.0369	-18.5185	0.0473	-3.57143
Lrrc38	leucine rich repeat containing 38	0.016	-17.2712	0.0089	-3.58423
Tgif1	TGFB-induced factor homeobox 1	0.0025	10.1	0.0013	4.02
Ms4a6d	membrane-spanning 4-domains, subfamily A, member 6D	0.0027	5.361	0.0031	6.807
C4b	complement component 4B (Childo blood group)	0.0003	6.248	0.0017	5.498
A530050N04Rik	RIKEN cDNA A530050N04 gene	0.0041	-4.69484	0.0002	-9.25926
Apod	apolipoprotein D	0.002	6.591	0.0001	5.131
XM_354710		0.0311	-5.2356	0.0456	-6.66667
Npc1	Niemann Pick type C1	4.1e-06	15.92	0.0037	3.555
C1qtnf3	C1q and tumor necrosis factor related protein 3	0.0115	-7.29927	0.0013	-4.90196
Slc6a12	solute carrier family 6 (neurotransmitter transporter, betaine/GABA), member 12	0.0495	6.741	2e-06	5.055
Plac8	placenta-specific 8	0.0143	5.296	0.0065	6.49
Gbp3	guanylate binding protein 3	0.0098	-9.43396	0.0066	-3.96825
Egln3	EGL nine homolog 3 (C. elegans)	7.4e-05	55.61	0.0113	3.264
Hp	haptoglobin	0.027	4.999	0.014	6.721
Socs3	suppressor of cytokine signaling 3	0.0019	4.875	0.0009	6.4
Ank1	ankyrin 1, erythroid	0.021	-8.26446	0.0162	-3.95257
Prkag3	protein kinase, AMP-activated, gamma 3 non-catatlytic subunit	0.0177	-5.68182	0.0029	-5.05051
XM_194453		0.0025	7.34	0.0007	4.273
Ttyh1	tweety homolog 1 (Drosophila)	0.0244	5.879	0.035	4.91
Mfap4	microfibrillar-associated protein 4	0.0311	-4.31034	0.0009	-8.92857
BC038479	galactosidase, beta 1-like 2	0.044	-5.02513	0.0012	-5.58659
Maff	v-maf musculoaponeurotic fibrosarcoma oncogene family, protein F (avian)	0.0068	17.24	0.0119	3.209
Emid1	EMI domain containing 1	0.0121	-4.25532	0.03	-8.47458
Pon1	paraoxonase 1	0.0087	-5.10204	0.0009	-5.12821
1810032O08Rik	RIKEN cDNA 1810032O08 gene	0.0135	9.27	9.8e-05	3.536
Cnksr1	connector enhancer of kinase suppressor of Ras 1	0.0016	5.614	0.0023	4.563
Cyp7b1	cytochrome P450, family 7, subfamily b, polypeptide 1	0.0253	4.456	0.0203	6.607
Slc10a6	solute carrier family 10 (sodium/bile acid cotransporter family), member 6	0.0357	5.277	0.049	4.573
Slc15a4	solute carrier family 15, member 4	0.0121	6.254	0.0063	4.006
Ramp1	receptor (calcitonin) activity modifying protein 1	0.0141	-4.01606	0.0002	-7.57576
Tfrc	transferrin receptor	0.0004	-8.54701	0.012	-3.46021
XM_149767		0.0332	-4.06504	0.0013	-7.14286
Agtrl1	apelin receptor	0.0056	-6.21118	0.0291	-4
Pdxp	pyridoxal (pyridoxine, vitamin B6) phosphatase	0.0067	-6.57895	0.0143	-3.861
NM_177232		0.0226	-4.1841	0.0086	-6.32911
Metrn	meteorin, glial cell differentiation regulator	0.0235	-4.92611	0.0023	-4.65116
Il17d	interleukin 17D	0.0319	-4.20168	0.0005	-6.17284
Sncg	synuclein, gamma	0.0024	-4.71698	0.0006	-4.87805
E030010A14Rik	RIKEN cDNA E030010A14 gene	0.006	7.56	0.0137	3.56
Grb14	growth factor receptor bound protein 14	0.0016	-4.5045	0.0012	-5.34759
Ddit4	DNA-damage-inducible transcript 4	0.0022	13.71	0.0399	3.022
Sh3kbp1	SH3-domain kinase binding protein 1	0.0065	-4.83092	0.0011	-4.6083
A130092J06Rik	family with sequence similarity 78, member A	0.011	-11.1111	0.0044	-3.09598
Map3k6	mitogen-activated protein kinase kinase kinase 6	0.0174	7.555	0.0006	3.475
Fos	FBJ osteosarcoma oncogene	0.004	5.946	0.004	3.853
Mef2c	myocyte enhancer factor 2C	0.0432	-5.71429	0.003	-3.861
Crp	C-reactive protein, pentraxin-related	0.0175	6.155	0.0464	3.756
Adarb1	adenosine deaminase, RNA-specific, B1	0.0448	3.845	0.003	6.651
NM_009310		0.0047	4.129	0.0059	5.55
5430433E21Rik	RIKEN cDNA 5430433E21 gene	0.0269	-4.78469	0.0003	-4.36681
Npr3	natriuretic peptide receptor 3	0.0131	-11.7371	0.0024	-2.97619
Axud1	cysteine-serine-rich nuclear protein 1	0.0031	7.664	0.0013	3.344
Rbp4	retinol binding protein 4, plasma	0.0008	-5.95238	0.0233	-3.74532
Fat4	FAT tumor suppressor homolog 4 (Drosophila)	0.0265	-5.46448	0.0044	-3.861
Paqr9	progestin and adipoQ receptor family member IX	0.0036	-9.61538	0.0203	-3.06748
Mafk	v-maf musculoaponeurotic fibrosarcoma oncogene family, protein K (avian)	0.0019	6.876	0.0161	3.411
Angptl2	angiopoietin-like 2	0.0026	-7.29927	0.0013	-3.33333
Pcx	pyruvate carboxylase	0.0001	-4.71698	0.0216	-4.20168
XM_488731		0.0197	5.739	0.0142	3.689
Chst8	carbohydrate (N-acetylgalactosamine 4-0) sulfotransferase 8	1.5e-05	-4.4843	0.0001	-4.52489
6430548M08Rik	RIKEN cDNA 6430548M08 gene	0.0015	4.409	5.1e-05	4.649
Elk4	ELK4, member of ETS oncogene family	0.0217	6.069	0.0057	3.528
Nfil3	nuclear factor, interleukin 3, regulated	0.0003	4.574	0.0009	4.285
Apol6	apolipoprotein L 6	0.0002	-5.18135	0.0006	-3.80228
Ccl6	chemokine (C-C motif) ligand 6	0.0037	3.859	0.0022	5.424
Pcp4l1	Purkinje cell protein 4-like 1	0.0012	-4.80769	0.0001	-3.96825
Eif4ebp1	eukaryotic translation initiation factor 4E binding protein 1	0.0028	4.6	0.0005	4.132
Tpsab1	tryptase alpha/beta 1	0.0045	4.829	0.0061	3.919
Cyp4f39	cytochrome P450, family 4, subfamily f, polypeptide 39	0.0197	-7.57576	0.0151	-3.1348
Slc7a2	solute carrier family 7 (cationic amino acid transporter, y+ system), member 2	0.006	12.14	0.0092	2.776
AI607873	expressed sequence AI607873	0.0012	5.495	0.0035	3.443
Ifitm1	interferon induced transmembrane protein 1	0.0227	4.387	1.7e-05	4.107
Junb	Jun-B oncogene	0.0012	7.114	0.0057	3.135
Gm283	gene model 283, (NCBI)	0.0042	-3.90625	0.0011	-4.7619
XM_147357		0.0145	5.404	0.002	3.44
Ifi30	interferon gamma inducible protein 30	0.0309	4.743	0.0347	3.771
Kazald1	Kazal-type serine peptidase inhibitor domain 1	0.0429	-3.5461	0.0084	-5.61798
Jph2	junctophilin 2	0.0058	-4.9505	0.0061	-3.46021
Edem1	ER degradation enhancer, mannosidase alpha-like 1	0.0024	4.844	0.0056	3.514
Arnt	aryl hydrocarbon receptor nuclear translocator	0.0151	4.68	0.0021	3.628
D17H6S56E-5	DNA segment, Chr 17, human D6S56E 5	0.0325	4.427	4.1e-05	3.835
Col6a2	collagen, type VI, alpha 2	0.0356	-5.58659	0.0122	-3.20513
Pck1	phosphoenolpyruvate carboxykinase 1, cytosolic	0.0358	-3.62319	0.019	-4.80769
Fbxo31	F-box protein 31	0.0175	3.919	0.0032	4.255
Ak3l1	adenylate kinase 3-like 1	0.0305	-3.73134	0.0047	-4.52489
Gm889	predicted gene 889	0.0461	-4	0.0092	-4.11523
Map3k8	mitogen-activated protein kinase kinase kinase 8	0.0031	6.742	0.0014	3.009
Arid5a	AT rich interactive domain 5A (MRF1-like)	0.0044	7.375	0.0103	2.928
Ces3	carboxylesterase 3	0.0313	-4.44444	0.0316	-3.73134
Catsper4	cation channel, sperm associated 4	0.0069	5.26	0.0012	3.246
Foxo1	forkhead box O1	0.0012	5.429	0.0003	3.195
Grrp1	glycine/arginine rich protein 1	0.0005	4.001	0.0014	4.01
Gbp5	guanylate binding protein 5	0.0466	-8.54701	0.0211	-2.76243
Bnip3	BCL2/adenovirus E1B interacting protein 3	0.0004	6.024	0.0155	3.044
Chrna9	cholinergic receptor, nicotinic, alpha polypeptide 9	6.3e-05	3.461	0.0058	4.991
8030451F13Rik	myosin binding protein C, slow-type	0.0078	-16.6389	0.0016	-2.5
Gm670	gene model 670, (NCBI)	0.0499	-2.83286	0.0129	-10.1833
Slc41a3	solute carrier family 41, member 3	0.0369	-3.43643	3.1e-05	-5.05051
Cldn10	claudin 10	0.0064	5.114	0.007	3.211
Dhcr7	7-dehydrocholesterol reductase	0.0465	-9.25926	0.0315	-2.68097
Cyp1b1	cytochrome P450, family 1, subfamily b, polypeptide 1	0.0007	4.777	0.0028	3.318
Gm514	predicted gene 514	0.0263	-3.64963	0.0019	-4.34783
Cdh13	cadherin 13	0.0121	-3.7594	0.0007	-4.08163
Tmem173	transmembrane protein 173	0.0138	3.776	0.0038	4.026
P2ry1	purinergic receptor P2Y, G-protein coupled 1	0.0246	-4.4843	0.0029	-3.46021
Amica1	adhesion molecule, interacts with CXADR antigen 1	0.0005	5.505	0.0052	3.05
Ifit3	interferon-induced protein with tetratricopeptide repeats 3	0.0189	-5.07614	0.0351	-3.11526
Fcna	ficolin A	0.0229	3.146	0.0029	5.444
Flnc	filamin C, gamma	0.0185	8.462	0.0025	2.68
Sema6c	sema domain, transmembrane domain (TM), and cytoplasmic domain, (semaphorin) 6C	0.0068	-4.97512	0.0042	-3.125
Plekha6	pleckstrin homology domain containing, family A member 6	0.0169	-11.6414	0.0062	-2.53165
Ednrb	endothelin receptor type B	0.028	4.002	0.0344	3.655
Slco2a1	solute carrier organic anion transporter family, member 2a1	0.0206	3.057	0.002	5.432
Dusp10	dual specificity phosphatase 10	0.0066	-5	0.0058	-3.0581
Gda	guanine deaminase	0.033	3.422	0.0062	4.407
Car3	carbonic anhydrase 3	0.0294	-3.43643	0.0488	-4.34783
Gpnmb	glycoprotein (transmembrane) nmb	0.0309	7.079	0.0048	2.759
Ch25h	cholesterol 25-hydroxylase	0.0037	2.879	0.0021	6.388
Pde4d	phosphodiesterase 4D, cAMP specific	0.0168	4.384	0.0188	3.307
Ptprs	protein tyrosine phosphatase, receptor type, S	0.0358	-4.1841	0.0048	-3.37838
Fgf6	fibroblast growth factor 6	0.0096	-5.37634	0.0208	-2.90698
D230025D16Rik	RIKEN cDNA D230025D16 gene	0.0129	9.938	0.0288	2.496
Dapk2	death-associated protein kinase 2	0.0217	-4.6729	5.3e-05	-3.10559
Dupd1	dual specificity phosphatase and pro isomerase domain containing 1	0.0129	-3.27869	0.001	-4.44444
Slc37a4	solute carrier family 37 (glucose-6-phosphate transporter), member 4	0.0308	-3.63636	0.0109	-3.83142
Celsr2	cadherin, EGF LAG seven-pass G-type receptor 2 (flamingo homolog, Drosophila)	0.0042	-3.367	0.0009	-4.25532
Sctr	secretin receptor	0.0069	3.869	0.0012	3.536
Mm.384036		0.0367	-8.33333	0.0207	-2.5641
Myh2	myosin, heavy polypeptide 2, skeletal muscle, adult	0.0098	-3.71747	0.0001	-3.7037
Gldc	glycine decarboxylase	0.023	3.444	0.0144	4.053
2310040G24Rik	RIKEN cDNA 2310040G24 gene	0.0341	-3.0581	0.0111	-4.78469
Ifi205	interferon activated gene 205	0.003	3.918	0.011	3.447
Gck	glucokinase	0.0159	2.868	0.002	5.597
Igfbp5	insulin-like growth factor binding protein 5	0.0162	-4.329	0.0004	-3.20513
Pdk4	pyruvate dehydrogenase kinase, isoenzyme 4	0.0013	7.465	0.0078	2.612
D630003M21Rik	RIKEN cDNA D630003M21 gene	0.0334	-3.62319	0.0111	-3.71747
2310010M20Rik	RIKEN cDNA 2310010M20 gene	0.0261	-3.57143	0.03	-3.74532
Wfdc1	WAP four-disulfide core domain 1	0.045	-4.20168	0.0298	-3.15457
8430426J06Rik	RIKEN cDNA 8430426J06 gene	0.0231	4.176	0.0085	3.197
Abcd2	ATP-binding cassette, sub-family D (ALD), member 2	0.0011	-4.31034	0.0193	-3.11526
Adra1a	adrenergic receptor, alpha 1a	0.0408	-6.17284	0.0239	-2.65252
Clcnkb	chloride channel Kb	0.0272	3.839	0.0101	3.319
Lrtm1	leucine-rich repeats and transmembrane domains 1	0.0053	-3.71747	0.0005	-3.40136
Akt2	thymoma viral proto-oncogene 2	0.0166	8.174	0.0048	2.48
XM_125885		0.0073	-10.2041	0.0288	-2.30415
2310008H04Rik	RIKEN cDNA 2310008H04 gene	0.0049	4.601	0.0001	2.908
Timp1	tissue inhibitor of metalloproteinase 1	0.0035	2.789	0.0138	5.21
Srxn1	sulfiredoxin 1 homolog (S. cerevisiae)	0.0017	3.745	0.0118	3.312
NM_177119		0.0346	-8.84956	0.009	-2.36967
Gamt	guanidinoacetate methyltransferase	0.0309	-3.0581	0.0378	-4.14938
Gdf1	growth differentiation factor 1	0.0378	-4.52489	0.0006	-2.91545
Cited4	Cbp/p300-interacting transactivator, with Glu/Asp-rich carboxy-terminal domain, 4	0.014	-4.14938	0.0002	-3.0581
1600014C10Rik	RIKEN cDNA 1600014C10 gene	0.0089	-4.5045	0.0039	-2.90698
Samhd1	SAM domain and HD domain, 1	0.0468	2.718	0.0004	5.31
Rabggtb	RAB geranylgeranyl transferase, b subunit	0.0065	6.041	0.0049	2.578
Sparcl1	SPARC-like 1	0.0028	-3.63636	0.0025	-3.27869
XM_358307		0.0006	-3.5461	2.2e-05	-3.367
Pnck	pregnancy upregulated non-ubiquitously expressed CaM kinase	0.0483	-2.8169	0.0034	-4.69484
XM_134668		0.0132	3.522	5.3e-05	3.4
Smtn	smoothelin	0.002	-3.83142	0.007	-3.11526
C330023M02Rik	RIKEN cDNA C330023M02 gene	0.0214	3.393	0.0215	3.516
Gramd3	GRAM domain containing 3	0.0027	4.557	0.0086	2.795
Sbno2	strawberry notch homolog 2 (Drosophila)	0.0198	3.122	0.0148	3.755
Mfap3l	microfibrillar-associated protein 3-like	0.0451	-4.31034	0.0004	-2.87356
Enpp2	ectonucleotide pyrophosphatase/phosphodiesterase 2	0.0447	-3.09598	0.0005	-3.7594
Upp1	uridine phosphorylase 1	0.0015	3.198	0.0002	3.649
Gsta4	glutathione S-transferase, alpha 4	0.0245	-4.13223	0.0216	-2.92398
XM_132686		0.0474	-2.77008	5.8e-05	-4.52489
Rora	RAR-related orphan receptor alpha	0.0141	5.426	0.0141	2.587
Setd8	SET domain containing (lysine methyltransferase) 8	0.0151	-3.50877	1.6e-05	-3.27869
Acaa1b	acetyl-Coenzyme A acyltransferase 1B	0.0166	-4.62963	0.0228	-2.73224
Tpm2	tropomyosin 2, beta	0.0246	-2.5974	3.5e-05	-5.18135
Ephb1	Eph receptor B1	0.0053	-3.96825	0.0032	-2.95858
XM_357670		0.0477	-4.42478	0.0038	-2.7933
1810015C04Rik	family with sequence similarity 134, member B	0.0001	4.537	0.0306	2.762
Hhatl	hedgehog acyltransferase-like	0.0471	-2.53807	0.0038	-5.49451
Gclm	glutamate-cysteine ligase, modifier subunit	0.0215	3.844	0.0125	3
Ctsl	cathepsin L	0.0163	6.417	9.6e-06	2.432
E130012A19Rik	RIKEN cDNA E130012A19 gene	0.0071	4.849	0.0333	2.632
1810022C23Rik	RIKEN cDNA 1810022C23 gene	0.002	-3.55872	0.0154	-3.14465
Tbc1d15	TBC1 domain family, member 15	0.0315	4.784	0.0279	2.643
Pvr	poliovirus receptor	0.012	2.901	0.0078	3.917
Galntl2	UDP-N-acetyl-alpha-D-galactosamine:polypeptide N-acetylgalactosaminyltransferase-like 2	0.0004	4.861	0.0033	2.606
XM_134383		0.0341	-3.19489	0.0063	-3.41297
1200015N20Rik	family with sequence similarity 13, member C	0.0187	3.237	0.0011	3.353
Pcdh12	protocadherin 12	0.0005	-4.16667	0.001	-2.80899
Ccl9	chemokine (C-C motif) ligand 9	0.0044	2.957	0.0134	3.723
Dusp23	dual specificity phosphatase 23	0.0202	-3.03951	0.0002	-3.55872
Tpmt	thiopurine methyltransferase	0.0028	-3.84615	0.0239	-2.89855
Ifrd1	interferon-related developmental regulator 1	0.0238	4.069	0.0144	2.82
Flvcr2	major facilitator superfamily domain containing 7C	0.0131	-2.39808	0.016	-6.13497
OTTMUSG00000000971	predicted gene 11428	0.0112	2.651	0.0078	4.373
XM_285987		0.0008	2.942	0.0036	3.652
Cd59b	CD59b antigen	0.0424	-4.34783	0.0026	-2.69542
1810021J13Rik	transmembrane protein 218	0.0032	-2.83286	0.0021	-3.861
BC055107	family with sequence similarity 107, member A	0.0071	4.094	0.0145	2.778
Col4a1	collagen, type IV, alpha 1	0.0066	3.545	0.0042	3.046
Fndc5	fibronectin type III domain containing 5	0.0086	-2.66667	0.0018	-4.23729
Prtn3	proteinase 3	0.041	2.948	0.0075	3.573
Cd274	CD274 antigen	0.0007	-3.77358	0.0004	-2.88184
Cebpd	CCAAT/enhancer binding protein (C/EBP), delta	0.0186	4.284	0.0492	2.695
Itgb1bp2	integrin beta 1 binding protein 2	0.0425	-2.45098	0.0071	-5.26316
Col15a1	collagen, type XV, alpha 1	0.0039	-3.63636	0.0007	-2.94118
Spsb1	splA/ryanodine receptor domain and SOCS box containing 1	0.0048	8.063	0.0003	2.173
Josd3	TATA box binding protein (Tbp)-associated factor, RNA polymerase I, D	0.0136	5.273	0.0066	2.445
Ppargc1b	peroxisome proliferative activated receptor, gamma, coactivator 1 beta	0.0105	-6.25	9e-05	-2.29358
XM_147173		0.0004	3.46	0.0044	3.059
Kbtbd3	kelch repeat and BTB (POZ) domain containing 3	0.0415	-7.69231	0.0252	-2.18341
Garnl4	GTPase activating RANGAP domain-like 4	0.0005	-2.80899	7.5e-05	-3.81679
Igfbp3	insulin-like growth factor binding protein 3	0.0328	3.913	0.0126	2.775
Slit3	slit homolog 3 (Drosophila)	0.004	3.491	0.008	3.001
Rtn4	reticulon 4	0.0343	-2.76243	0.0157	-3.83142
Robo1	roundabout homolog 1 (Drosophila)	0.0438	-2.97619	0.0013	-3.367
Mical3	microtubule associated monoxygenase, calponin and LIM domain containing 3	0.0102	3.301	0.0106	3.073
Gabarapl1	gamma-aminobutyric acid (GABA) A receptor-associated protein-like 1	0.0203	7.459	0.0362	2.172
Nmral1	NmrA-like family domain containing 1	0.0056	-3.80228	0.0363	-2.77778
Ssh2	slingshot homolog 2 (Drosophila)	0.0004	4.311	0.0016	2.606
Zwint	ZW10 interactor	0.0153	3.827	0.0207	2.768
Selp	selectin, platelet	0.0004	2.841	0.0057	3.551
Bex1	brain expressed gene 1	0.0211	2.757	0.0252	3.731
Map3k14	mitogen-activated protein kinase kinase kinase 14	0.0195	3.69	0.0254	2.799
2700038N03Rik	UFM1-specific peptidase 1	0.0211	-4.03226	0.0002	-2.65252
Figf	c-fos induced growth factor	0.0168	3.539	0.016	2.884
Mocos	molybdenum cofactor sulfurase	0.0027	4.439	0.0182	2.552
Ptpla	protein tyrosine phosphatase-like (proline instead of catalytic arginine), member a	0.0291	-4.04858	0.0021	-2.6455
Tmem119	transmembrane protein 119	0.0026	-4.14938	0.0036	-2.62467
Sphk1	sphingosine kinase 1	0.0012	4.9	0.004	2.387
Slc43a2	solute carrier family 43, member 2	0.0287	5.197	0.0078	2.299
Dlat	dihydrolipoamide S-acetyltransferase (E2 component of pyruvate dehydrogenase complex)	0.0279	-3.71747	0.0078	-2.75482
Slc38a3	solute carrier family 38, member 3	0.0233	-3.50877	0.0092	-2.85714
Ribc1	RIB43A domain with coiled-coils 1	0.0053	2.915	0.0092	3.308
XM_358535		0.0029	5.56	0.0266	2.252
Tsc22d3	TSC22 domain family, member 3	0.0045	2.988	0.0027	3.199
D16H22S680E	DNA segment, Chr 16, human D22S680E, expressed	0.0005	3.166	0.0051	3.042
Tspan12	tetraspanin 12	0.0016	-3.4965	0.0038	-2.85714
XM_148959		0.0083	3.235	0.0017	3
Rhobtb1	Rho-related BTB domain containing 1	0.0228	-2.86533	5.7e-05	-3.33333
Ttll7	tubulin tyrosine ligase-like family, member 7	0.0238	4.045	0.0109	2.609
Pmp2	peripheral myelin protein 2	4.7e-05	-3.26797	3.9e-05	-2.95858
Mterfd3	MTERF domain containing 3	0.0177	-2.61097	0.0241	-3.83142
C1qdc2	family with sequence similarity 132, member A	0.002	-2.94985	0.0117	-3.21543
Clcn1	chloride channel 1	0.0406	-3.31126	0.0051	-2.91545
Rffl	ring finger and FYVE like domain containing protein	0.0086	2.941	0.0028	3.229
Lbp	lipopolysaccharide binding protein	4.4e-05	3.691	0.0049	2.708
Igsf1	immunoglobulin superfamily, member 1	0.0423	-2.59067	0.0001	-3.83142
Aoc3	amine oxidase, copper containing 3	0.0002	-3.47222	0.0291	-2.82486
Ccnd1	cyclin D1	0.0025	-3.41297	0.0007	-2.85714
XM_489052		0.0031	-3.87597	0.0014	-2.61097
Gm1875	gene model 1875, (NCBI)	0.0014	3.586	0.0058	2.748
Coq7	demethyl-Q 7	0.0215	-2.86533	0.0021	-3.25733
Arsb	arylsulfatase B	0.0312	-2.87356	0.0139	-3.24675
9830123M21Rik	immunoglobulin-like and fibronectin type III domain containing 1	0.0043	3.178	0.0047	2.946
Slc4a4	solute carrier family 4 (anion exchanger), member 4	0.004	-3.28947	0.0107	-2.88184
Myd116	myeloid differentiation primary response gene 116	0.0021	5.14	0.033	2.241
5133400G04Rik	RIKEN cDNA 5133400G04 gene	0.0224	2.386	0.002	4.394
Amd1	S-adenosylmethionine decarboxylase 1	0.0129	-4.2735	0.0016	-2.48139
Dapk1	death associated protein kinase 1	0.0092	4.124	0.0019	2.528
Palld	palladin, cytoskeletal associated protein	0.0483	-4.85437	0.0041	-2.2779
Ihpk3	inositol hexaphosphate kinase 3	0.0326	3.754	0.0025	2.63
Slc7a8	solute carrier family 7 (cationic amino acid transporter, y+ system), member 8	0.0011	4.928	0.0088	2.255
Lrrc30	leucine rich repeat containing 30	0.006	4.651	0.0461	2.321
XM_204236		0.0003	4.239	0.0183	2.45
231872	aminoacyl tRNA synthetase complex-interacting multifunctional protein 2	0.01	-3.46021	0.0301	-2.74725
Cryz	crystallin, zeta	0.0266	-4.36681	0.0417	-2.38663
Lox	lysyl oxidase	0.0001	4.178	0.0007	2.449
Zfp710	zinc finger protein 710	3.2e-05	-3.93701	0.0013	-2.51256
Zfp189	zinc finger protein 189	0.0003	4.941	0.0039	2.217
XM_355186		0.0444	2.991	0.0044	2.976
Stxbp4	syntaxin binding protein 4	0.0006	-5.98802	0.0305	-2.09205
Csda	cold shock domain protein A	0.014	2.745	2.7e-05	3.226
Ctdp1	CTD (carboxy-terminal domain, RNA polymerase II, polypeptide A) phosphatase, subunit 1	0.016	4.98	0.0147	2.18
Cd163	CD163 antigen	0.0098	3.167	0.0126	2.803
Slc25a3	solute carrier family 25 (mitochondrial carrier, phosphate carrier), member 3	0.0085	-4.13223	0.0143	-2.42131
Mocs1	molybdenum cofactor synthesis 1	0.0049	4.45	0.0126	2.303
Ppm1j	protein phosphatase 1J	0.0086	-2.849	0.0042	-3.04878
Tnfaip3	tumor necrosis factor, alpha-induced protein 3	0.047	-4.80769	0.002	-2.18818
Podxl2	podocalyxin-like 2	0.0191	-3.84615	0.0104	-2.47525
Tgm2	transglutaminase 2, C polypeptide	0.0035	3.475	0.003	2.626
Fcgr2b	Fc receptor, IgG, low affinity IIb	0.0016	3.172	0.0277	2.759
Mmp15	matrix metallopeptidase 15	0.0228	-3.10559	0.0068	-2.7933
Rgmb	RGM domain family, member B	0.0032	-3.21543	0.0137	-2.73224
Zfp346	zinc finger protein 346	0.0488	3.734	0.0231	2.497
XM_356771		0.0097	4.619	0.0412	2.217
Rgs16	regulator of G-protein signaling 16	0.0242	2.811	0.0012	3.05
B930095G15Rik	RIKEN cDNA B930095G15 gene	0.0464	2.534	0.0043	3.424
4933439F18Rik	RIKEN cDNA 4933439F18 gene	0.0253	-2.22717	0.0388	-4.44444
XM_126141		0.0288	-3.47222	9.4e-05	-2.5974
Pla2g7	phospholipase A2, group VII (platelet-activating factor acetylhydrolase, plasma)	0.0044	-2.35849	2.2e-05	-3.84615
Col6a1	collagen, type VI, alpha 1	0.0402	-3.33333	0.0102	-2.63852
Bex4	brain expressed gene 4	0.0415	2.857	0.0189	2.943
Pik3r1	phosphatidylinositol 3-kinase, regulatory subunit, polypeptide 1 (p85 alpha)	0.0028	2.659	0.0066	3.149
Gfpt2	glutamine fructose-6-phosphate transaminase 2	0.0023	3.435	0.002	2.607
Fjx1	four jointed box 1 (Drosophila)	0.0004	2.695	0.0063	3.105
2310046K01Rik	RIKEN cDNA 2310046K01 gene	0.0005	3.123	0.001	2.704
Ank3	ankyrin 3, epithelial	0.024	-3.57143	0.0316	-2.5
Mmp14	matrix metallopeptidase 14 (membrane-inserted)	0.0018	3.427	0.0006	2.584
Ube2n	ubiquitin-conjugating enzyme E2N	0.0192	-3.23625	0.0004	-2.63852
Nol3	nucleolar protein 3 (apoptosis repressor with CARD domain)	0.0014	3.18	0.0002	2.65
Stat3	signal transducer and activator of transcription 3	0.0015	2.799	0.0002	2.958
Hspb1	heat shock protein 1	0.0471	2.461	0.0012	3.42
Cd46	CD46 antigen, complement regulatory protein	0.0005	2.789	0.0002	2.951
XM_148465		0.0006	-2.90698	0.0004	-2.84091
Sobp	sine oculis-binding protein homolog (Drosophila)	0.0014	-3.62319	0.0102	-2.45098
B930041F14Rik	RIKEN cDNA B930041F14 gene	0.0366	-2.52525	0.0022	-3.26797
Psmd8	proteasome (prosome, macropain) 26S subunit, non-ATPase, 8	0.0034	2.815	0.0015	2.905
XM_355872		0.0212	2.9	0.0049	2.819
XM_129490		0.0058	3.114	0.0012	2.65
Tgfbr2	transforming growth factor, beta receptor II	0.0103	2.999	0.0047	2.722
XM_489035		0.0043	-2.8169	0.0142	-2.87356
Tmem176b	transmembrane protein 176B	0.0042	2.76	0.0004	2.909
Abcb1b	ATP-binding cassette, sub-family B (MDR/TAP), member 1B	0.0066	2.614	8.9e-07	3.086
Sema3a	sema domain, immunoglobulin domain (Ig), short basic domain, secreted, (semaphorin) 3A	0.0007	-3.367	0.002	-2.53807
Ptprd	protein tyrosine phosphatase, receptor type, D	0.0052	-2.77778	0.0407	-2.87356
Psma5	proteasome (prosome, macropain) subunit, alpha type 5	0.0069	3.298	0.0205	2.535
Rab3a	RAB3A, member RAS oncogene family	0.0144	-2.457	0.0021	-3.24675
XM_196000		0.0058	-3.01205	0.003	-2.6455
Sh3bp2	SH3-domain binding protein 2	0.0417	3.397	0.0075	2.49
BC023055	MORN repeat containing 4	0.0369	-2.3753	0.0428	-3.37838
Cyp2f2	cytochrome P450, family 2, subfamily f, polypeptide 2	0.02	-2.54453	0.0072	-3.08642
Igf1r	insulin-like growth factor I receptor	0.0326	2.379	0.0051	3.331
Irak4	interleukin-1 receptor-associated kinase 4	0.0043	2.384	0.003	3.312
Ldb3	LIM domain binding 3	0.0399	-2.55754	0.0046	-3.0303
Slc3a2	solute carrier family 3 (activators of dibasic and neutral amino acid transport), member 2	0.0056	2.935	0.0026	2.661
Hgs	HGF-regulated tyrosine kinase substrate	0.0054	2.778	0.0326	2.797
4732479N06Rik	TRM2 tRNA methyltransferase 2 homolog B (S. cerevisiae)	0.0283	-3.125	0.0293	-2.55102
Mdh1	malate dehydrogenase 1, NAD (soluble)	0.0275	-3.07692	0.0002	-2.57732
Per3	period homolog 3 (Drosophila)	0.0307	-2.61097	0.0226	-2.94118
BC003331	cDNA sequence BC003331	0.032	2.698	0.0246	2.862
Kcnc1	potassium voltage gated channel, Shaw-related subfamily, member 1	0.0303	-2.849	0.0134	-2.71003
Hps5	Hermansky-Pudlak syndrome 5 homolog (human)	0.0115	-3.0581	0.0003	-2.5641
Slc20a1	solute carrier family 20, member 1	0.0064	3.893	0.0457	2.189
Slc16a3	solute carrier family 16 (monocarboxylic acid transporters), member 3	0.0472	-3.61011	0.0261	-2.28311
Prg4	proteoglycan 4 (megakaryocyte stimulating factor, articular superficial zone protein)	0.0106	2.804	0.0013	2.754
Smarcd3	SWI/SNF related, matrix associated, actin dependent regulator of chromatin, subfamily d, member 3	0.0373	-2.83286	0.0121	-2.71003
Casp4	caspase 4, apoptosis-related cysteine peptidase	0.0135	3.33	0.0357	2.426
Sertad4	SERTA domain containing 4	0.0137	-3.38983	0.0016	-2.39234
XM_148134		0.0193	2.758	0.0153	2.755
Matn4	matrilin 4	0.0309	-3.67647	0.003	-2.23214
Stac3	SH3 and cysteine rich domain 3	0.0428	-2.59067	0.0107	-2.89017
Gins1	GINS complex subunit 1 (Psf1 homolog)	0.0138	3.617	0.0482	2.256
Gstt1	glutathione S-transferase, theta 1	0.031	-2.6455	0.0014	-2.84091
Pitpnc1	phosphatidylinositol transfer protein, cytoplasmic 1	0.0456	-2.98507	0.0048	-2.57069
XM_131957		0.0392	2.735	0.0131	2.763
Rorc	RAR-related orphan receptor gamma	0.0036	3.258	0.0006	2.437
Gng7	guanine nucleotide binding protein (G protein), gamma 7	0.0014	-3.28947	0.0137	-2.41546
Zfp533	zinc finger protein 385B	0.0002	-3.08642	0.0029	-2.5
XM_357921		0.0068	2.61	0.0085	2.863
Mmab	methylmalonic aciduria (cobalamin deficiency) type B homolog (human)	0.0384	-2.24215	0.0006	-3.48432
Lrg1	leucine-rich alpha-2-glycoprotein 1	0.0096	2.694	0.002	2.781
XM_358312		0.0189	2.989	0.0049	2.545
Mknk2	MAP kinase-interacting serine/threonine kinase 2	0.0108	2.436	0.0026	3.062
Rassf1	Ras association (RalGDS/AF-6) domain family member 1	0.0414	3.033	0.0009	2.502
Aurka	aurora kinase A	0.0277	-3.87597	0.0406	-2.1322
Trp53inp2	transformation related protein 53 inducible nuclear protein 2	0.0028	-2.73973	0.0002	-2.7027
Synj2	synaptojanin 2	0.0088	2.55	0.0487	2.886
6030408B16Rik	RIKEN cDNA 6030408B16 gene	0.0037	3.203	0.0051	2.4
Ecm2	extracellular matrix protein 2, female organ and adipocyte specific	0.0183	-2.62467	0.0032	-2.7933
Nr1i3	nuclear receptor subfamily 1, group I, member 3	0.0285	-2.73973	0.0044	-2.68097
Tmtc1	transmembrane and tetratricopeptide repeat containing 1	0.0211	-2.80899	0.0001	-2.63852
Mpdz	multiple PDZ domain protein	0.0155	-2.71739	0.021	-2.7027
Ubfd1	ubiquitin family domain containing 1	0.0254	2.442	0.0039	2.973
Igf2bp2	insulin-like growth factor 2 mRNA binding protein 2	0.0261	2.353	0.0002	3.072
Rasl11a	RAS-like, family 11, member A	0.0066	2.433	0.001	2.94
Extl2	exostoses (multiple)-like 2	0.0375	-3.57143	0.0048	-2.1692
Idh3a	isocitrate dehydrogenase 3 (NAD+) alpha	0.0084	-2.3753	0.0078	-3.01205
Bcl2l1	BCL2-like 1	0.0216	4.073	0.0178	2.039
AK087605		0.016	-2.45098	5.9e-05	-2.89855
Vars	valyl-tRNA synthetase	0.0069	2.666	0.0062	2.678
Lamp2	lysosomal-associated membrane protein 2	0.0035	3.967	0.0031	2.054
Darc	Duffy blood group, chemokine receptor	0.0042	2.67	0.0026	2.655
1190002H23Rik	RIKEN cDNA 1190002H23 gene	0.0074	2.859	0.0042	2.532
Eml1	echinoderm microtubule associated protein like 1	0.001	-2.10084	0.0172	-3.59712
Esr1	estrogen receptor 1 (alpha)	0.0122	-2.99401	0.002	-2.43309
Psma7	proteasome (prosome, macropain) subunit, alpha type 7	0.0069	2.398	0.0014	2.959
Abhd8	abhydrolase domain containing 8	0.0276	-2.88184	0.0108	-2.5
Dclre1c	DNA cross-link repair 1C, PSO2 homolog (S. cerevisiae)	0.0011	3.071	0.0133	2.359
Avil	advillin	0.0061	3.724	0.0144	2.094
Fsd2	fibronectin type III and SPRY domain containing 2	0.0297	-3.06748	0.0031	-2.331
Ibtk	inhibitor of Bruton agammaglobulinemia tyrosine kinase	0.0318	-2.331	5.1e-07	-3.01205
Aqp7	aquaporin 7	0.0111	-3.48432	0.0464	-2.1692
5830472M02Rik	tocopherol (alpha) transfer protein-like	0.008	3.346	0.0291	2.212
Lgals1	lectin, galactose binding, soluble 1	0.0217	-2.7248	0.0412	-2.58398
Cacna1h	calcium channel, voltage-dependent, T type, alpha 1H subunit	0.0306	-3.43643	0.0055	-2.17865
Ube4a	ubiquitination factor E4A, UFD2 homolog (S. cerevisiae)	0.005	3.518	0.0011	2.135
Stab2	stabilin 2	0.0181	2.972	0.0192	2.372
Lrrc8a	leucine rich repeat containing 8A	0.0382	3.122	0.0002	2.275
Arrdc3	arrestin domain containing 3	0.0324	3.761	0.0276	2.049
Cxcl14	chemokine (C-X-C motif) ligand 14	0.0068	2.177	0.0004	3.247
Etv4	ets variant gene 4 (E1A enhancer binding protein, E1AF)	0.0309	-3.30033	0.0002	-2.1978
Atp5k	ATP synthase, H+ transporting, mitochondrial F1F0 complex, subunit e	0.0462	-2.53807	0.0013	-2.69542
Atp1b1	ATPase, Na+/K+ transporting, beta 1 polypeptide	0.036	-2.68817	0.005	-2.57069
Steap3	STEAP family member 3	0.002	-2.89855	0.0023	-2.41546
Tiam1	T-cell lymphoma invasion and metastasis 1	0.0007	-2.74725	0.0011	-2.50627
Dmpk	dystrophia myotonica-protein kinase	0.0414	-2.59067	0.036	-2.63158
Herpud2	HERPUD family member 2	0.0026	2.97	0.0158	2.331
Igtp	interferon gamma induced GTPase	6.9e-05	-3.663	0.041	-2.04918
Myd88	myeloid differentiation primary response gene 88	0.0007	2.537	0.0019	2.659
Piga	phosphatidylinositol glycan anchor biosynthesis, class A	0.0021	3.499	0.0134	2.105
Ltbp4	latent transforming growth factor beta binding protein 4	0.0212	-2.20751	0.0002	-3.10559
Tmco6	transmembrane and coiled-coil domains 6	0.0209	3.759	0.0104	2.021
Calm2	calmodulin 2	0.0001	-3.53357	0.0009	-2.08768
Rasa3	RAS p21 protein activator 3	0.0114	3.124	5e-05	2.218
Dnajc19	DnaJ (Hsp40) homolog, subfamily C, member 19	0.0191	-3.26797	0.0046	-2.15517
Pira11	paired-Ig-like receptor A11	0.0132	2.484	0.0288	2.681
Hnrpf	heterogeneous nuclear ribonucleoprotein F	0.0066	3.155	0.004	2.187
AK015025		0.0408	-2.65957	0.0016	-2.51256
XM_204369		0.0002	3.167	0.0024	2.16
Vstm2b	V-set and transmembrane domain containing 2B	0.0395	-2.12766	0.025	-3.14465
Osmr	oncostatin M receptor	0.001	2.585	0.0015	2.562
XM_357565		0.001	2.822	0.0034	2.368
Lin37	lin-37 homolog (C. elegans)	0.0234	2.592	0.0229	2.55
Hpn	hepsin	0.0163	-2.50627	0.0022	-2.60417
Prrc1	proline-rich coiled-coil 1	0.0075	2.928	0.0094	2.258
Higd1a	HIG1 domain family, member 1A	0.0207	-2.7933	0.0026	-2.35849
Ezh1	enhancer of zeste homolog 1 (Drosophila)	0.0145	3.023	0.0266	2.199
Tmem38b	transmembrane protein 38B	0.0415	2.059	0.0026	3.248
Errfi1	ERBB receptor feedback inhibitor 1	0.0054	3.477	0.0331	2.047
Srfbp1	serum response factor binding protein 1	0.0149	2.961	0.028	2.224
C1qb	complement component 1, q subcomponent, beta polypeptide	0.0012	2.453	0.0201	2.645
D630004N19Rik	RIKEN cDNA D630004N19 gene	0.012	-2.57732	0.0082	-2.53165
Gm1655	gene model 1655, (NCBI)	0.0473	-2.13675	0.0059	-3.07692
Il17re	interleukin 17 receptor E	0.0117	-2.58398	0.0328	-2.51256
Ehd3	EH-domain containing 3	0.0002	2.587	0.0024	2.503
D4Bwg0951e	DNA segment, Chr 4, Brigham & Women's Genetics 0951 expressed	0.0002	-2.87356	0.0101	-2.26244
Padi2	peptidyl arginine deiminase, type II	0.0245	-2.17865	0.0002	2.999
Sorl1	sortilin-related receptor, LDLR class A repeats-containing	0.0382	-2.97619	0.0482	-2.1978
1700020C11Rik	RIKEN cDNA 1700020C11 gene	0.034	-2.45098	0.0003	-2.61097
Tmem116	transmembrane protein 116	0.0181	2.087	0.0322	3.117
Rhou	ras homolog gene family, member U	0.0035	2.788	0.0006	2.312
1110028A07Rik	fat storage-inducing transmembrane protein 1	0.0441	-2.31481	0.0187	-2.77008
Apcdd1	adenomatosis polyposis coli down-regulated 1	0.0009	-2.93255	0.005	-2.20751
Camk2a	calcium/calmodulin-dependent protein kinase II alpha	0.0223	-3.003	0.0317	-2.15517
Slc16a9	solute carrier family 16 (monocarboxylic acid transporters), member 9	0.0085	2.328	0.0182	2.731
Psmd2	proteasome (prosome, macropain) 26S subunit, non-ATPase, 2	0.0034	2.324	0.0019	2.72
Cenpa	centromere protein A	0.0374	-2.38095	0.0032	-2.6455
2010001M09Rik	RIKEN cDNA 2010001M09 gene	0.0134	2.795	0.0107	2.268
Slc10a3	solute carrier family 10 (sodium/bile acid cotransporter family), member 3	0.0387	2.518	0.0163	2.501
Zfp259	zinc finger protein 259	0.0162	2.392	0.0013	2.629
Ddx27	DEAD (Asp-Glu-Ala-Asp) box polypeptide 27	0.0067	2.735	0.0059	2.296
Egfr	epidermal growth factor receptor	0.0184	2.487	0.0054	2.528
4832428D23Rik	RIKEN cDNA 4832428D23 gene	0.0041	-2.48756	0.0022	-2.51256
Ssx2ip	synovial sarcoma, X breakpoint 2 interacting protein	0.0335	-2.49377	0.0008	-2.5
Mtus1	mitochondrial tumor suppressor 1	0.0024	-2.23214	0.0426	-2.7933
Ubqln1	ubiquilin 1	0.019	2.585	0.0251	2.408
Zfp750	zinc finger protein 750	0.0087	-2.39808	0.0141	-2.58398
AI464131	expressed sequence AI464131	0.0356	-2.90698	0.0003	-2.1645
Admr	G protein-coupled receptor 182	0.0048	2.563	0.0055	2.43
Rbm13	MAK16 homolog (S. cerevisiae)	0.0016	2.008	0.0229	3.118
Sema3c	sema domain, immunoglobulin domain (Ig), short basic domain, secreted, (semaphorin) 3C	0.0062	-2.73973	0.004	-2.25225
Psmc2	proteasome (prosome, macropain) 26S subunit, ATPase 2	0.0218	2.532	0.0064	2.446
Arl6ip2	atlastin GTPase 2	0.039	-2.29358	0.0004	-2.68097
Psmd11	proteasome (prosome, macropain) 26S subunit, non-ATPase, 11	0.0188	2.334	0.0185	2.638
Sars2	seryl-aminoacyl-tRNA synthetase 2	0.0175	-2.12766	2.3e-05	-2.89017
Plvap	plasmalemma vesicle associated protein	0.0009	2.553	9.5e-05	2.41
Kcnk13	potassium channel, subfamily K, member 13	0.039	2.247	0.0247	2.746
Sbds	Shwachman-Bodian-Diamond syndrome homolog (human)	0.0171	3.029	0.0152	2.076
Nap1l1	nucleosome assembly protein 1-like 1	0.0305	2.091	0.0238	2.945
Pgm2	phosphoglucomutase 2	0.0428	-2.331	0.0355	-2.6178
XM_129566		0.0186	-2.1692	0.0012	-2.8169
Lrrfip1	leucine rich repeat (in FLII) interacting protein 1	0.0028	-2.38095	0.0437	-2.55754
Hist2h4	histone cluster 2, H4	0.0354	2.94	0.0079	2.107
2310003L22Rik	RIKEN cDNA 2310003L22 gene	0.0345	-2.1978	0.0022	-2.77778
Paox	polyamine oxidase (exo-N4-amino)	0.0442	2.622	0.0013	2.301
Slc1a1	solute carrier family 1 (neuronal/epithelial high affinity glutamate transporter, system Xag), member 1	0.0106	2.554	0.0057	2.361
XM_132282		0.0017	3.078	0.0169	2.039
Ccdc93	coiled-coil domain containing 93	0.0236	2.517	0.0274	2.406
Rit1	Ras-like without CAAX 1	0.0023	2.85	0.0007	2.138
Amd2	S-adenosylmethionine decarboxylase 2	0.0081	-3.02115	0.0015	-2.05339
Ogn	osteoglycin	0.0053	-2.51256	0.0246	-2.38663
E130308A19Rik	RIKEN cDNA E130308A19 gene	0.003	-2.65957	0.0004	-2.24719
Aup1	ancient ubiquitous protein 1	0.0398	2.039	0.0009	2.96
Chfr	checkpoint with forkhead and ring finger domains	0.0003	3.086	0.0154	2.022
Klf4	Kruppel-like factor 4 (gut)	0.0121	2.947	0.0385	2.074
1700113I22Rik	RIKEN cDNA 1700113I22 gene	0.0486	-2.11416	0.0046	-2.84091
Spcs3	signal peptidase complex subunit 3 homolog (S. cerevisiae)	0.0329	2.169	0.0223	2.764
XM_121997		0.0133	2.126	0.0013	2.812
Ephx1	epoxide hydrolase 1, microsomal	0.0014	-2.18341	0.002	-2.73224
XM_129087		0.0484	-2.34192	0.0188	-2.54453
Vldlr	very low density lipoprotein receptor	0.0011	2.896	0.013	2.092
2210021J22Rik	RIKEN cDNA 2210021J22 gene	0.0007	2.654	0.0016	2.223
Eapp	E2F-associated phosphoprotein	0.003	2.388	0.007	2.49
C1qa	complement component 1, q subcomponent, alpha polypeptide	0.0015	2.4	0.0079	2.463
Clip1	CAP-GLY domain containing linker protein 1	0.0077	2.358	0.0048	2.504
Gnl3	guanine nucleotide binding protein-like 3 (nucleolar)	0.0177	2.939	0.0194	2.045
NM_207221		0.014	2.355	0.0029	2.491
2700062C07Rik	RIKEN cDNA 2700062C07 gene	0.0163	2.41	0.0149	2.412
BC027231	cDNA sequence BC027231	0.0102	2.909	0.0067	2.048
Lpin1	lipin 1	0.0017	2.797	0.0004	2.101
Rhoj	ras homolog gene family, member J	0.0056	2.543	0.0079	2.26
Anxa4	annexin A4	0.0007	2.166	0.0037	2.674
Rabl4	RAB, member of RAS oncogene family-like 4	0.0074	-2.60417	0.0151	-2.20264
Serpine2	serine (or cysteine) peptidase inhibitor, clade E, member 2	0.0274	-2.77778	0.0035	-2.10084
Gpr155	G protein-coupled receptor 155	0.0243	-2.90698	0.0029	-2.03666
Mospd2	motile sperm domain containing 2	0.0028	2.405	0.0107	2.326
Tppp3	tubulin polymerization-promoting protein family member 3	0.011	-2.39808	0.0172	-2.34192
Ahcy	S-adenosylhomocysteine hydrolase	0.0154	2.339	0.0116	2.439
Litaf	LPS-induced TN factor	0.0008	2.462	0.0002	2.262
Wdr43	WD repeat domain 43	0.0235	2.48	0.0219	2.243
Cyp4b1	cytochrome P450, family 4, subfamily b, polypeptide 1	0.0224	2.099	0.0002	2.665
Mgl2	macrophage galactose N-acetyl-galactosamine specific lectin 2	0.0378	2.49	0.0238	2.222
Fbln1	fibulin 1	0.0026	2.638	0.0009	2.112
Arfgap3	ADP-ribosylation factor GTPase activating protein 3	0.0022	2.381	0.0312	2.312
Slc25a15	solute carrier family 25 (mitochondrial carrier ornithine transporter), member 15	0.0235	-2.8169	6.9e-05	-2.0202
Bbs10	Bardet-Biedl syndrome 10 (human)	0.0194	-2.39234	0.0297	-2.29358
Sirt3	sirtuin 3 (silent mating type information regulation 2, homolog) 3 (S. cerevisiae)	0.0148	-2.12766	0.0052	-2.61097
Aspscr1	alveolar soft part sarcoma chromosome region, candidate 1 (human)	0.0038	2.453	0.0179	2.241
Hist1h4a	histone cluster 1, H4a	0.0131	2.641	0.0053	2.098
Nkrf	NF-kappaB repressing factor	0.0131	2.259	0.0126	2.465
Reck	reversion-inducing-cysteine-rich protein with kazal motifs	0.013	-2.35294	0.0085	-2.32558
4930572J05Rik	RIKEN cDNA 4930572J05 gene	0.038	-2.19298	0.0313	-2.51889
Atp5j	ATP synthase, H+ transporting, mitochondrial F0 complex, subunit F	0.0063	-2.13675	0.0034	-2.58398
Wbp1	WW domain binding protein 1	0.016	-2.04082	0.002	-2.68097
Fez2	fasciculation and elongation protein zeta 2 (zygin II)	0.0409	-2.32019	0.0006	-2.331
Masp1	mannan-binding lectin serine peptidase 1	0.0259	-2.65957	0.0004	2.06
XM_125542		0.0142	-2.06612	0.0193	-2.63852
Acaa2	acetyl-Coenzyme A acyltransferase 2 (mitochondrial 3-oxoacyl-Coenzyme A thiolase)	0.0497	-2.079	0.0123	-2.62467
Gpr177	G protein-coupled receptor 177	0.0129	-2.49377	0.0061	-2.15983
Tsr1	TSR1, 20S rRNA accumulation, homolog (yeast)	0.0127	2.288	0.0304	2.378
Styx	serine/threonine/tyrosine interaction protein	0.0227	-2.31481	0.0016	-2.31481
Cdt1	chromatin licensing and DNA replication factor 1	0.0217	2.486	0.0314	2.16
Ttbk1	tau tubulin kinase 1	0.0062	-2.18341	2.8e-05	-2.49377
Ptms	parathymosin	0.0059	-2.34742	0.0099	-2.2779
Gm60	gene model 60, (NCBI)	0.0222	-2.48139	0.0048	-2.15517
6720467C03Rik	family with sequence similarity 92, member A	0.013	-2.42718	0.0018	-2.18818
Aes	amino-terminal enhancer of split	0.0048	-2.26757	0.003	-2.35849
Enc1	ectodermal-neural cortex 1	0.0284	2.57	0.029	2.084
Mgll	monoglyceride lipase	0.0039	-2.71003	0.0302	-2.00803
Mia3	melanoma inhibitory activity 3	0.0053	2.432	0.0089	2.177
Tmem143	transmembrane protein 143	0.0304	-2.1978	0.002	-2.44499
Pkm2	pyruvate kinase, muscle	0.024	-2.18818	0.0003	-2.45098
Sema3f	sema domain, immunoglobulin domain (Ig), short basic domain, secreted, (semaphorin) 3F	0.003	2.458	0.0084	2.139
Lace1	lactation elevated 1	0.0212	-2.36407	0.007	-2.21239
Zfp113	zinc finger protein 113	0.0243	2.456	0.042	2.134
Pmf1	polyamine-modulated factor 1	0.0081	-2.0202	0.0111	-2.61097
Pira4	paired-Ig-like receptor A4	0.005	2.154	0.0153	2.463
AK020478		0.005	2.375	0.0066	2.198
Jun	Jun oncogene	0.0333	2.07	0.0072	2.552
Ahi1	Abelson helper integration site 1	0.015	2.131	0.0094	2.486
Col8a2	collagen, type VIII, alpha 2	0.0199	-2.18818	0.0008	-2.40964
Nol14	NOP14 nucleolar protein homolog (yeast)	0.0042	2.477	0.0163	2.106
Cycs	cytochrome c, somatic	0.01	-2.46914	0.0046	-2.1097
Sat1	spermidine/spermine N1-acetyl transferase 1	0.018	2.489	0.0143	2.095
Enpp5	ectonucleotide pyrophosphatase/phosphodiesterase 5	0.0009	-2.28833	0.0495	-2.25225
Rps24	ribosomal protein S24	0.0049	2.58	0.0125	2.026
Tmem103	RIKEN cDNA 2610002I17	0.0006	-2.5	0.0172	-2.06186
NM_177357		0.0278	2.287	0.0265	2.236
Spag5	sperm associated antigen 5	0.0054	2.082	0.0095	2.487
Lynx1	Ly6/neurotoxin 1	0.0084	-2.079	0.0046	-2.48139
Sox7	SRY-box containing gene 7	0.0139	-2.5	0.0345	-2.04499
Asb11	ankyrin repeat and SOCS box-containing 11	0.0037	2.276	0.0022	2.221
2310046A06Rik	RIKEN cDNA 2310046A06 gene	0.0283	-2.48756	0.0071	-2.04499
Lrrc39	leucine rich repeat containing 39	0.0489	-2.14592	0.0102	-2.35849
Gtf2b	general transcription factor IIB	0.0361	2.435	0.0477	2.072
Fgl2	fibrinogen-like protein 2	0.0117	2.105	0.0319	2.406
Car9	carbonic anhydrase 9	0.0453	-2.12766	0.0363	-2.35849
Rbks	ribokinase	0.0005	2.324	0.0008	2.152
Dscr3	Down syndrome critical region gene 3	0.0041	2.059	0.0061	2.454
S100a4	S100 calcium binding protein A4	0.0128	-2.32019	0.0125	-2.14592
Xpa	xeroderma pigmentosum, complementation group A	0.0464	2.209	0.0096	2.246
D19Bwg1357e	DNA segment, Chr 19, Brigham & Women's Genetics 1357 expressed	0.0106	2.289	0.0013	2.168
Ptp4a2	protein tyrosine phosphatase 4a2	0.0228	-2.34192	0.0066	-2.11416
Glt25d2	glycosyltransferase 25 domain containing 2	0.0014	-2.12766	0.047	-2.31481
2310067B10Rik	RIKEN cDNA 2310067B10 gene	0.0062	-2.39808	0.0102	-2.05761
Dpm1	dolichol-phosphate (beta-D) mannosyltransferase 1	0.0288	2.333	0.0413	2.109
Vegfc	vascular endothelial growth factor C	0.0018	-2.38095	0.004	-2.07039
NM_177734		0.0283	2.435	0.007	2.036
NM_001033144		0.0149	-2.28833	0.0486	-2.14592
Adcy2	adenylate cyclase 2	0.0011	2.403	0.0035	2.053
Amhr2	anti-Mullerian hormone type 2 receptor	0.0412	-2.39234	0.001	-2.05761
Psme1	proteasome (prosome, macropain) 28 subunit, alpha	0.0189	-2.29885	0.0128	-2.12766
D2hgdh	D-2-hydroxyglutarate dehydrogenase	0.0099	-2.39234	0.0201	-2.04918
XM_133737		0.0229	2.393	0.0403	2.049
Smpdl3b	sphingomyelin phosphodiesterase, acid-like 3B	0.0191	-2.23714	0.008	-2.17865
Slc44a1	solute carrier family 44, member 1	0.0123	-2.45098	0.0219	-2.00401
XM_147333		0.0122	-2.39234	0.0026	-2.04082
Sc5d	sterol-C5-desaturase (fungal ERG3, delta-5-desaturase) homolog (S. cerevisae)	0.0297	-2.12766	0.0018	-2.26244
Nploc4	nuclear protein localization 4 homolog (S. cerevisiae)	0.0185	2.012	0.0111	2.418
Dock4	dedicator of cytokinesis 4	0.0009	-2.09205	0.0048	-2.28311
Psmd4	proteasome (prosome, macropain) 26S subunit, non-ATPase, 4	0.0021	2.187	0.007	2.191
Tceb1	transcription elongation factor B (SIII), polypeptide 1	0.0205	-2.01207	0.0025	-2.38663
ENSMUSG00000070560	predicted gene, ENSMUSG00000070560	0.0056	-2.29358	0.0006	-2.08333
Col12a1	collagen, type XII, alpha 1	0.0001	-2.29885	7e-05	-2.06612
Hal	histidine ammonia lyase	0.0182	2.043	0.003	2.291
Whsc1l1	Wolf-Hirschhorn syndrome candidate 1-like 1 (human)	0.0072	2.099	0.0048	2.223
Reep5	receptor accessory protein 5	0.0261	-2.30415	0.0158	-2.04499
Znrf1	zinc and ring finger 1	0.0044	-2.26244	0.0049	-2.07469
XM_129987		0.0064	-2.079	0.0041	-2.22222
AI987692	gasdermin C2	0.0159	2.207	0.032	2.099
Esrra	estrogen related receptor, alpha	0.0337	-2.28311	0.0012	-2.03666
Trmt1	TRM1 tRNA methyltransferase 1 homolog (S. cerevisiae)	0.0215	2.057	0.0029	2.227
XM_358323		0.0156	2.315	0.0162	2.004
Pygb	brain glycogen phosphorylase	0.0004	-2.15517	0.0219	-2.1097
Acot7	acyl-CoA thioesterase 7	0.0002	-2.0202	0.0011	-2.23214
Ptpn14	protein tyrosine phosphatase, non-receptor type 14	0.0434	2.084	0.0206	2.166
Anp32b	acidic (leucine-rich) nuclear phosphoprotein 32 family, member B	0.0183	2.127	0.0168	2.128
Zfp771	zinc finger protein 771	0.0097	2.237	0.0414	2.031
Pnpla2	patatin-like phospholipase domain containing 2	0.0048	2.217	0.0052	2.042
Polr3e	polymerase (RNA) III (DNA directed) polypeptide E	0.0004	2.209	0.0239	2.047
Egf	epidermal growth factor	0.0493	-2.04918	0.0218	-2.17865
Pds5b	PDS5, regulator of cohesion maintenance, homolog B (S. cerevisiae)	0.0234	-2.11416	0.0062	-2.11416
5730509K17Rik	coiled-coil and C2 domain containing 2A	0.024	-2.2173	0.0305	-2.03666
Pik3cd	phosphatidylinositol 3-kinase catalytic delta polypeptide	0.0469	-2.2173	0.0047	-2.0284
Sema6b	sema domain, transmembrane domain (TM), and cytoplasmic domain, (semaphorin) 6B	0.0071	2.244	0.0062	2.004
Elac2	elaC homolog 2 (E. coli)	0.0206	2.074	0.0169	2.136
Pcm1	pericentriolar material 1	0.0238	-2.15983	0.0174	-2.06186
C1qc	complement component 1, q subcomponent, C chain	0.005	2.022	0.0374	2.179
3110031B13Rik	SFRS12-interacting protein 1	0.0224	-2.23214	0.0268	-2
Lmod1	leiomodin 1 (smooth muscle)	0.0112	-2.01613	0.0226	-2.15983
Mm.260938		0.0027	2.208	0.0028	2.001
Hist2h3b	histone cluster 2, H3b	0.0423	2.151	0.0052	2.038
Snx2	sorting nexin 2	0.0035	2.006	0.0019	2.121
9630031F12Rik	family with sequence similarity 184, member B	0.0045	-2.10084	0.0074	-2.04082
AK087769		2.7e-05	-2.12766	2.1e-05	-2.01613
Tmem64	transmembrane protein 64	0.035	-2.0202	0.0027	-2.08768
C3	complement component 3	0.004	2.059	0.0356	2.055
Zfp295	zinc finger protein 295	0.0161	2.097	0.0305	2.025
4932442K08Rik	family with sequence similarity 120, member B	0.0012	2.039	0.0135	2.066
Slc11a2	solute carrier family 11 (proton-coupled divalent metal ion transporters), member 2	0.0102	-2.09205	0.0032	-2.0202
Gtpbp4	GTP binding protein 4	0.0255	2.052	0.0262	2.035
Scn7a	sodium channel, voltage-gated, type VII, alpha	0.0327	2.057	0.0189	2.026
Dusp26	dual specificity phosphatase 26 (putative)	0.0076	2.026	0.0062	2.043
