# Supplementary material for: STAT3 Activation in Skeletal Muscle Links Muscle Wasting and the Acute Phase Response in Cancer Cachexia
Source: PLoS One. 2011 Jul 20;6(7):e22538. doi: 10.1371/journal.pone.0022538 (PMC3140523; doi:10.1371/journal.pone.0022538)
Supplement: Table S3 — Genes regulated only in moderate C26 cachexia. (XLS) [file pone.0022538.s003.xls]

## Sheet: Table S3
Table S3: Genes regulated only in moderate C26 cachexia.
Gene	Gene Description	p-value	Fold Change
Fga	fibrinogen alpha chain	0.0007	61.03
Anxa13	annexin A13	0.0158	34.77
Apoa1	apolipoprotein A-I	0.0124	24.46
Ambp	alpha 1 microglobulin/bikunin	0.0239	22.09
Hpx	hemopexin	0.0018	17.11
NM_146186		0.0016	16.59
ENSMUSG00000071036	predicted gene 10309	0.0096	16.21
Ahsg	alpha-2-HS-glycoprotein	0.0472	14.01
8430408G22Rik	RIKEN cDNA 8430408G22 gene	0.0006	12.84
Peg3	paternally expressed 3	0.0048	11.73
Sod1	superoxide dismutase 1, soluble	0.005	11.35
Itih1	inter-alpha trypsin inhibitor, heavy chain 1	0.0131	10.37
Ddx20	DEAD (Asp-Glu-Ala-Asp) box polypeptide 20	0.0114	9.792
AK013903		0.0027	9.37
XM_125538		0.0017	9.087
Gm1157	outer dense fiber of sperm tails 3-like 2	0.0128	8.796
Arhgap26	Rho GTPase activating protein 26	0.0087	8.783
A730049H05Rik	RIKEN cDNA A730049H05 gene	0.0219	8.768
Slc43a1	solute carrier family 43, member 1	0.0169	8.242
Fbxo30	F-box protein 30	0.0372	7.893
Kcnk5	potassium channel, subfamily K, member 5	0.0427	7.887
Sesn1	sestrin 1	0.0054	7.813
Fgg	fibrinogen gamma chain	2.8e-05	7.648
Zfp212	Zinc finger protein 212	0.0265	7.534
Acss1	acyl-CoA synthetase short-chain family member 1	0.0011	6.616
Atp6v1h	ATPase, H+ transporting, lysosomal V1 subunit H	0.012	6.554
A3galt2	alpha 1,3-galactosyltransferase 2 (isoglobotriaosylceramide synthase)	0.028	6.487
Irs2	insulin receptor substrate 2	0.0014	6.465
Apoa2	apolipoprotein A-II	0.0161	6.319
Mat1a	methionine adenosyltransferase I, alpha	0.0092	6.253
Mllt10	myeloid/lymphoid or mixed-lineage leukemia (trithorax homolog, Drosophila); translocated to, 10	0.0476	6.167
Foxk1	forkhead box K1	0.0443	6.07
Nr4a3	nuclear receptor subfamily 4, group A, member 3	0.0154	5.935
Lpin2	lipin 2	0.0211	5.91
Osbp2	oxysterol binding protein 2	0.0065	5.869
Acot2	acyl-CoA thioesterase 2	0.0074	5.787
Tmem140	transmembrane protein 140	0.0004	5.754
Cadm3	cell adhesion molecule 3	0.0471	5.607
Ccl8	chemokine (C-C motif) ligand 8	0.0016	5.584
Zbtb43	zinc finger and BTB domain containing 43	0.0256	5.553
Samd4	sterile alpha motif domain containing 4	0.0032	5.367
Lnx1	ligand of numb-protein X 1	0.0255	5.08
2810455K09Rik	zinc finger protein 839	0.0041	5.045
Mnt	max binding protein	0.0259	4.912
D330001F17Rik	HEAT repeat containing 7A	0.0011	4.907
Patz1	POZ (BTB) and AT hook containing zinc finger 1	0.0201	4.895
AB041803	cDNA sequence AB041803	0.0048	4.856
Gm1886	gene model 1886, (NCBI)	0.0298	4.779
654467	predicted gene 10052	0.0019	4.76
Foxo3a	forkhead box O3	0.0206	4.75
Adamts1	a disintegrin-like and metallopeptidase (reprolysin type) with thrombospondin type 1 motif, 1	0.0196	4.745
Ulk1	Unc-51 like kinase 1 (C. elegans)	0.0053	4.715
Hmgcs2	3-hydroxy-3-methylglutaryl-Coenzyme A synthase 2	0.0111	4.692
Hdc	histidine decarboxylase	0.0003	4.606
Ranbp9	RAN binding protein 9	0.0426	4.606
Hmgb2	high mobility group box 2	0.0251	4.556
Napb	N-ethylmaleimide sensitive fusion protein attachment protein beta	0.0032	4.524
433469		0.0016	4.496
Arntl	aryl hydrocarbon receptor nuclear translocator-like	0.0042	4.468
XM_122761		0.0038	4.463
2610208M17Rik	axin interactor, dorsalization associated	0.0126	4.405
Slc25a34	solute carrier family 25, member 34	0.016	4.359
9030624G23Rik	RIKEN cDNA 9030624G23 gene	0.0071	4.348
Lpin3	lipin 3	0.0409	4.238
Gm947	gene model 947, (NCBI)	0.0206	4.219
XM_123387		0.0059	4.192
AK089567		0.0126	4.179
Apcs	serum amyloid P-component	0.0006	4.169
BC004022	NEDD4 binding protein 1	0.0242	4.149
Slc23a3	solute carrier family 23 (nucleobase transporters), member 3	0.0044	4.128
Hnrnpa1	heterogeneous nuclear ribonucleoprotein A1	0.0047	4.08
Sap30	sin3 associated polypeptide	0.0314	4.042
1110038B12Rik	RIKEN cDNA 1110038B12 gene	0.0118	4.034
Mycl1	v-myc myelocytomatosis viral oncogene homolog 1, lung carcinoma derived (avian)	0.0426	3.967
Slc7a6	solute carrier family 7 (cationic amino acid transporter, y+ system), member 6	0.0086	3.916
Apold1	apolipoprotein L domain containing 1	0.0098	3.911
Gadd45a	growth arrest and DNA-damage-inducible 45 alpha	0.0006	3.903
XM_356133		0.0236	3.881
Zfp715	zinc finger protein 715	0.0198	3.86
BC003993	CWC22 spliceosome-associated protein homolog (S. cerevisiae)	0.0028	3.838
Rsc1a1	regulatory solute carrier protein, family 1, member 1	0.027	3.828
Med15	mediator complex subunit 15	0.0319	3.823
Ccdc77	coiled-coil domain containing 77	3.8e-05	3.806
Scyl3	SCY1-like 3 (S. cerevisiae)	0.0036	3.792
Mapk1ip1	mitogen-activated protein kinase 1 interacting protein 1	8.2e-05	3.774
NM_145563		0.005	3.742
Tmem82	transmembrane protein 82	0.0007	3.739
Shc4	SHC (Src homology 2 domain containing) family, member 4	0.0078	3.723
1500012F01Rik	RIKEN cDNA 1500012F01 gene	0.0158	3.697
Tmem37	transmembrane protein 37	0.0392	3.69
1110038D17Rik	RIKEN cDNA 1110038D17 gene	0.0149	3.679
Pim3	proviral integration site 3	0.0029	3.645
Zfp655	zinc finger protein 655	0.0195	3.623
Gm944	family with sequence similarity 59, member A	0.0091	3.618
8230402K04Rik	kelch-like 38 (Drosophila)	0.0002	3.599
Ciz1	CDKN1A interacting zinc finger protein 1	0.0294	3.598
Bach2	BTB and CNC homology 2	0.0258	3.587
Zfp36	zinc finger protein 36	0.0056	3.583
XM_125493		0.0088	3.57
EG434858	predicted gene 5643	0.0112	3.559
Sorbs3	sorbin and SH3 domain containing 3	0.0005	3.548
Sidt2	SID1 transmembrane family, member 2	0.0103	3.536
A930001N09Rik	RIKEN cDNA A930001N09 gene	0.0038	3.533
Kctd20	potassium channel tetramerisation domain containing 20	0.0093	3.529
Chka	choline kinase alpha	0.001	3.523
Pygo1	pygopus 1	0.0002	3.504
Pnpla7	patatin-like phospholipase domain containing 7	0.0023	3.488
Ddi2	DNA-damage inducible protein 2	0.0316	3.485
Zfyve1	zinc finger, FYVE domain containing 1	0.001	3.485
XM_134227		0.0194	3.462
AK037437		1.9e-05	3.461
Peli3	pellino 3	0.0143	3.453
Clec4n	C-type lectin domain family 4, member n	0.0396	3.453
AI314180	expressed sequence AI314180	0.0495	3.429
Hectd1	HECT domain containing 1	0.0052	3.403
2310061F22Rik	RIKEN cDNA 2310061F22 gene	0.0052	3.339
Gtf3c4	general transcription factor IIIC, polypeptide 4	0.0158	3.33
Tloc1	SEC62 homolog (S. cerevisiae)	0.0018	3.327
Ccbp2	chemokine binding protein 2	0.0245	3.301
Fosl2	fos-like antigen 2	0.0295	3.285
Ucp3	uncoupling protein 3 (mitochondrial, proton carrier)	0.0029	3.268
Stk11ip	serine/threonine kinase 11 interacting protein	0.0359	3.261
Slc29a1	solute carrier family 29 (nucleoside transporters), member 1	0.0094	3.248
Hsd17b1	hydroxysteroid (17-beta) dehydrogenase 1	0.0388	3.236
Rrs1	RRS1 ribosome biogenesis regulator homolog (S. cerevisiae)	0.0078	3.226
Slc30a2	solute carrier family 30 (zinc transporter), member 2	0.0214	3.217
Gpr157	G protein-coupled receptor 157	0.001	3.213
Impact	imprinted and ancient	0.0013	3.162
Wdr81	WD repeat domain 81	0.0319	3.157
Cutl2	cut-like homeobox 2	0.0077	3.155
Usp3	ubiquitin specific peptidase 3	0.01	3.146
Acvr1b	activin A receptor, type 1B	0.004	3.142
Kng1	kininogen 1	0.0073	3.134
Pgf	placental growth factor	0.0178	3.089
Zer1	zer-1 homolog (C. elegans)	0.0415	3.088
Slc9a1	solute carrier family 9 (sodium/hydrogen exchanger), member 1	0.0091	3.087
Papd4	PAP associated domain containing 4	0.0101	3.083
Thap1	THAP domain containing, apoptosis associated protein 1	0.0134	3.081
Chac1	ChaC, cation transport regulator-like 1 (E. coli)	0.0156	3.058
Ranbp2	RAN binding protein 2	0.0069	3.049
Nox4	NADPH oxidase 4	0.0078	3.049
Peli1	pellino 1	0.0005	3.04
Zxdc	ZXD family zinc finger C	0.0359	3.04
Nek7	NIMA (never in mitosis gene a)-related expressed kinase 7	0.002	3.036
Cth	cystathionase (cystathionine gamma-lyase)	0.0316	3.031
Gm1040	nucleolar protein with MIF4G domain 1	0.0399	3.025
Sertad2	SERTA domain containing 2	0.0017	3.015
Rhpn2	rhophilin, Rho GTPase binding protein 2	0.0283	2.996
1700023B02Rik	corepressor interacting with RBPJ, 1	0.0034	2.988
Wbscr27	Williams Beuren syndrome chromosome region 27 (human)	0.0069	2.986
XM_283061		0.0185	2.977
Pik3ip1	phosphoinositide-3-kinase interacting protein 1	0.0047	2.976
NM_175314		0.0061	2.976
Abhd4	abhydrolase domain containing 4	0.005	2.972
AI317395	expressed sequence AI317395	0.0111	2.965
Tcfcp2l1	transcription factor CP2-like 1	0.041	2.963
Hspbap1	Hspb associated protein 1	0.0013	2.952
57748	junction-mediating and regulatory protein	0.0118	2.95
XM_136134		0.009	2.943
Bach1	BTB and CNC homology 1	0.0009	2.936
Twf2	twinfilin, actin-binding protein, homolog 2 (Drosophila)	0.0051	2.926
Rbm15	RNA binding motif protein 15	0.0005	2.926
Glul	glutamate-ammonia ligase (glutamine synthetase)	0.0428	2.917
Anxa7	annexin A7	0.0002	2.914
XM_359007		0.0069	2.913
Prpf39	PRP39 pre-mRNA processing factor 39 homolog (yeast)	0.0292	2.908
Zfand2a	zinc finger, AN1-type domain 2A	0.0241	2.904
XM_356688		0.0066	2.883
Filip1	filamin A interacting protein 1	0.0004	2.882
Insr	insulin receptor	0.0002	2.876
Serpinb6a	serine (or cysteine) peptidase inhibitor, clade B, member 6a	0.0041	2.876
Mapk7	mitogen-activated protein kinase 7	0.0377	2.873
Vps37a	vacuolar protein sorting 37A (yeast)	0.0086	2.869
Zfp26	zinc finger protein 26	0.0013	2.864
NM_177149		0.0217	2.851
Cblb	Casitas B-lineage lymphoma b	0.0005	2.849
Cdkal1	CDK5 regulatory subunit associated protein 1-like 1	0.041	2.847
Tsr2	TSR2, 20S rRNA accumulation, homolog (S. cerevisiae)	0.0298	2.847
Tut1	terminal uridylyl transferase 1, U6 snRNA-specific	0.0032	2.843
Kri1	KRI1 homolog (S. cerevisiae)	0.006	2.837
XM_141606		0.0017	2.836
Mtmr14	myotubularin related protein 14	0.025	2.821
Phf13	PHD finger protein 13	0.0073	2.821
Rnf113a2	ring finger protein 113A2	0.0038	2.816
3230401D17Rik	RIKEN cDNA 3230401D17 gene	0.0106	2.813
Plk3	polo-like kinase 3 (Drosophila)	0.008	2.812
Adprhl2	ADP-ribosylhydrolase like 2	0.0012	2.786
Cnnm3	cyclin M3	0.0208	2.779
Luc7l	Luc7 homolog (S. cerevisiae)-like	0.0192	2.77
Larp4	La ribonucleoprotein domain family, member 4	0.0012	2.769
4930589M24Rik	family with sequence similarity 184, member A	0.0225	2.759
Pard3	par-3 (partitioning defective 3) homolog (C. elegans)	0.0007	2.751
Ccdc100	centrosomal protein 120	0.01	2.746
Sh3pxd2b	SH3 and PX domains 2B	0.0384	2.732
Zfp593	zinc finger protein 593	0.0227	2.73
Tbx6	T-box 6	0.0141	2.714
Stc1	stanniocalcin 1	0.0191	2.71
Sdc4	syndecan 4	0.0285	2.7
Ranbp10	RAN binding protein 10	0.008	2.697
Mm.158981		0.0139	2.691
Fnbp4	formin binding protein 4	0.0269	2.686
Bmp2k	BMP2 inducible kinase	0.0031	2.685
Malt1	mucosa associated lymphoid tissue lymphoma translocation gene 1	0.0005	2.682
Plaa	phospholipase A2, activating protein	0.001	2.678
Plekhm2	pleckstrin homology domain containing, family M (with RUN domain) member 2	0.0022	2.675
Zbtb16	zinc finger and BTB domain containing 16	0.0049	2.669
Tnip2	TNFAIP3 interacting protein 2	0.0262	2.667
AI428936	expressed sequence AI428936	0.0079	2.657
Nrbf2	nuclear receptor binding factor 2	0.0271	2.647
4930504E06Rik	family with sequence similarity 63, member A	0.0005	2.644
Ece1	endothelin converting enzyme 1	0.0041	2.639
Asxl1	additional sex combs like 1 (Drosophila)	0.0004	2.638
BC005537	cDNA sequence BC005537	0.0062	2.635
Klhl21	kelch-like 21 (Drosophila)	0.0017	2.632
Ier3	immediate early response 3	0.0008	2.631
Zscan21	zinc finger and SCAN domain containing 21	0.0071	2.628
D10Ertd641e	DNA segment, Chr 10, ERATO Doi 641, expressed	0.0458	2.626
1200003I07Rik	zinc finger protein 869	0.0006	2.617
Ankrd54	ankyrin repeat domain 54	0.0445	2.608
Flcn	folliculin	0.0129	2.604
Dpep1	dipeptidase 1 (renal)	0.0025	2.595
Sumf2	sulfatase modifying factor 2	0.0026	2.595
XM_203701		0.0205	2.587
Adnp2	ADNP homeobox 2	0.0124	2.585
Vps54	vacuolar protein sorting 54 (yeast)	0.0275	2.581
Has1	hyaluronan synthase1	0.0158	2.577
Ush2a	Usher syndrome 2A (autosomal recessive, mild) homolog (human)	0.0053	2.566
XM_128926		0.0028	2.566
Uhrf2	ubiquitin-like, containing PHD and RING finger domains 2	0.004	2.555
Zkscan6	zinc finger with KRAB and SCAN domains 6	0.0154	2.552
Nedd4l	neural precursor cell expressed, developmentally down-regulated gene 4-like	0.0147	2.55
Slfn2	schlafen 2	0.015	2.544
9430008C03Rik	RIKEN cDNA 9430008C03 gene	0.0008	2.544
Rhbdf2	rhomboid 5 homolog 2 (Drosophila)	0.0002	2.542
Ifi202b	interferon activated gene 202B	0.0412	2.536
Lemd2	LEM domain containing 2	0.0098	2.528
XM_131437		0.0346	2.522
Tes	testis derived transcript	0.0022	2.52
XM_134220		0.0041	2.515
Mfsd4	major facilitator superfamily domain containing 4	0.0156	2.514
Rnf216	ring finger protein 216	0.0238	2.513
Daxx	Fas death domain-associated protein	0.0057	2.51
Asah3l	alkaline ceramidase 2	0.0029	2.507
Klf6	Kruppel-like factor 6	0.0003	2.504
Ing1	inhibitor of growth family, member 1	0.0171	2.503
Cldn15	claudin 15	0.0006	2.5
Fcgr3	Fc receptor, IgG, low affinity III	0.0003	2.497
Fvt1	3-ketodihydrosphingosine reductase	0.0311	2.487
Htatip	K(lysine) acetyltransferase 5	0.0412	2.485
Psen1	presenilin 1	5.4e-05	2.482
Fkbpl	FK506 binding protein-like	0.0348	2.473
Htra3	HtrA serine peptidase 3	0.0001	2.463
Zfp143	zinc finger protein 143	0.0032	2.461
Sgip1	SH3-domain GRB2-like (endophilin) interacting protein 1	0.0265	2.459
AU018829	predicted gene 16367	0.005	2.452
Wdr32	WD repeat domain 32	0.0495	2.442
Klf2	Kruppel-like factor 2 (lung)	0.0036	2.442
Utp11l	UTP11-like, U3 small nucleolar ribonucleoprotein, (yeast)	0.0048	2.439
Rbm25	RNA binding motif protein 25	0.0128	2.42
Pir	pirin	0.0079	2.418
Odc1	ornithine decarboxylase, structural 1	0.0345	2.417
Rlf	rearranged L-myc fusion sequence	0.0004	2.417
D5Ertd585e	ankyrin repeat and LEM domain containing 2	0.0071	2.417
Arl8a	ADP-ribosylation factor-like 8A	0.0108	2.416
Csnk2a2	casein kinase 2, alpha prime polypeptide	0.0091	2.414
Rad23b	RAD23b homolog (S. cerevisiae)	0.0028	2.41
1110034G24Rik	RIKEN cDNA 1110034G24 gene	0.0228	2.408
Suhw4	suppressor of hairy wing homolog 4 (Drosophila)	0.0237	2.403
Ubc	ubiquitin C	8.1e-08	2.394
XM_135857		0.0015	2.394
Rnmt	RNA (guanine-7-) methyltransferase	0.0324	2.391
4931406P16Rik	RIKEN cDNA 4931406P16 gene	0.0482	2.389
Slc25a28	solute carrier family 25, member 28	0.0035	2.386
Clk4	CDC like kinase 4	0.0467	2.381
BC021523	GRAM domain containing 4	0.0219	2.378
Zfp110	zinc finger protein 110	0.0348	2.377
2410024N18Rik	RIKEN cDNA 2410024N18 gene	0.0431	2.377
Eif4g3	eukaryotic translation initiation factor 4 gamma, 3	0.0098	2.375
Acadl	acyl-Coenzyme A dehydrogenase, long-chain	0.0354	2.373
Trafd1	TRAF type zinc finger domain containing 1	0.0225	2.371
XM_357775		0.039	2.37
B4galt1	UDP-Gal:betaGlcNAc beta 1,4- galactosyltransferase, polypeptide 1	0.0002	2.367
Tex264	testis expressed gene 264	0.0264	2.367
Med13l	mediator complex subunit 13-like	0.0011	2.367
Chchd8	coiled-coil-helix-coiled-coil-helix domain containing 8	0.0088	2.365
Slc35f5	solute carrier family 35, member F5	0.0197	2.363
Gcn1l1	GCN1 general control of amino-acid synthesis 1-like 1 (yeast)	0.0431	2.361
D130059P03Rik	ubinuclein 2	0.0132	2.357
Armcx5	armadillo repeat containing, X-linked 5	0.0154	2.357
Cyp27a1	cytochrome P450, family 27, subfamily a, polypeptide 1	0.0173	2.349
Rassf5	Ras association (RalGDS/AF-6) domain family member 5	0.0061	2.348
Zfp384	zinc finger protein 384	0.0054	2.347
Hipk1	homeodomain interacting protein kinase 1	0.0201	2.34
Tgfbr3	transforming growth factor, beta receptor III	0.0182	2.339
Art1	ADP-ribosyltransferase 1	0.0204	2.338
Cars	cysteinyl-tRNA synthetase	0.0059	2.336
Zfp275	zinc finger protein 275	0.0205	2.336
C030048B08Rik	RIKEN cDNA C030048B08 gene	0.0023	2.335
XM_126629		0.0234	2.335
Neu1	neuraminidase 1	0.0048	2.329
2410003K15Rik	RIKEN cDNA 2410003K15 gene	0.0045	2.329
Kctd9	potassium channel tetramerisation domain containing 9	0.0172	2.326
Net1	neuroepithelial cell transforming gene 1	0.0281	2.322
XM_135859		0.0037	2.321
NM_010490		0.0344	2.321
Tnks	tankyrase, TRF1-interacting ankyrin-related ADP-ribose polymerase	0.003	2.321
9630025I21Rik	RIKEN cDNA 9630025I21 gene	0.0021	2.317
Tpcn1	two pore channel 1	0.0212	2.312
Fbxo4	F-box protein 4	0.0045	2.312
XM_110848		0.0011	2.311
Uvrag	UV radiation resistance associated gene	0.0366	2.31
Sf1	splicing factor 1	0.0231	2.306
Ell	elongation factor RNA polymerase II	0.0112	2.305
E330018D03Rik	RIKEN cDNA E330018D03 gene	0.0003	2.303
Cpne8	copine VIII	0.0003	2.301
Dnajb10	DnaJ (Hsp40) homolog, subfamily B, member 2	0.0076	2.3
Bahd1	bromo adjacent homology domain containing 1	0.0024	2.299
1190005F20Rik	RIKEN cDNA 1190005F20 gene	0.0042	2.295
Inmt	indolethylamine N-methyltransferase	0.018	2.294
2310076L09Rik	RIKEN cDNA 2310076L09 gene	0.0137	2.294
C130022K22Rik	RIKEN cDNA C130022K22 gene	0.0106	2.294
Qsox1	quiescin Q6 sulfhydryl oxidase 1	0.018	2.293
Fgd6	FYVE, RhoGEF and PH domain containing 6	0.0034	2.288
Tbc1d17	TBC1 domain family, member 17	0.0052	2.286
2410016O06Rik	RIKEN cDNA 2410016O06 gene	0.0014	2.284
XM_358371		0.0007	2.281
Cebpb	CCAAT/enhancer binding protein (C/EBP), beta	0.006	2.281
Prosc	proline synthetase co-transcribed	0.0364	2.276
Eif3s10	eukaryotic translation initiation factor 3, subunit A	0.039	2.274
Nrtn	neurturin	0.0006	2.269
Rif1	Rap1 interacting factor 1 homolog (yeast)	0.006	2.267
Spen	SPEN homolog, transcriptional regulator (Drosophila)	0.0332	2.266
Rapgef3	Rap guanine nucleotide exchange factor (GEF) 3	0.0216	2.265
2310004I24Rik	RIKEN cDNA 2310004I24 gene	0.0021	2.264
Ivns1abp	influenza virus NS1A binding protein	0.0327	2.263
Agtpbp1	ATP/GTP binding protein 1	0.0425	2.262
Ggnbp2	gametogenetin binding protein 2	0.0066	2.261
Dusp2	dual specificity phosphatase 2	0.0294	2.258
Prr8	proline rich 8	0.0028	2.257
Zcchc14	zinc finger, CCHC domain containing 14	0.0012	2.257
Rnf12	ring finger protein, LIM domain interacting	0.003	2.256
Ate1	arginyltransferase 1	0.0184	2.254
Atp6ap2	ATPase, H+ transporting, lysosomal accessory protein 2	0.0188	2.253
Trib1	tribbles homolog 1 (Drosophila)	0.0234	2.246
Car4	carbonic anhydrase 4	0.0472	2.243
XM_355250		0.0089	2.242
XM_283029		0.0186	2.242
Dnajb6	DnaJ (Hsp40) homolog, subfamily B, member 6	0.0336	2.241
Trim39	tripartite motif-containing 39	0.0196	2.24
Lgals3	lectin, galactose binding, soluble 3	0.0074	2.237
Pitx3	paired-like homeodomain transcription factor 3	0.0004	2.236
Rnf181	ring finger protein 181	0.0442	2.234
9130404D08Rik	RIKEN cDNA 9130404D08 gene	0.015	2.234
Sla	src-like adaptor	3e-05	2.232
Lingo4	leucine rich repeat and Ig domain containing 4	0.0089	2.231
Zfp790	zinc finger protein 790	0.0062	2.23
4933429H19Rik	RIKEN cDNA 4933429H19 gene	0.0016	2.23
Ap4m1	adaptor-related protein complex AP-4, mu 1	0.0133	2.228
Gpatch1	G patch domain containing 1	0.0036	2.227
Tlr4	toll-like receptor 4	0.0134	2.227
Klhl22	kelch-like 22 (Drosophila)	6.8e-05	2.226
Cerk	ceramide kinase	0.0063	2.225
Nmt1	N-myristoyltransferase 1	0.0071	2.225
Mafg	v-maf musculoaponeurotic fibrosarcoma oncogene family, protein G (avian)	0.0004	2.225
Osgin1	oxidative stress induced growth inhibitor 1	0.0053	2.221
Pafah2	platelet-activating factor acetylhydrolase 2	0.0308	2.22
Wdr68	WD repeat domain 68	0.0128	2.217
Invs	inversin	0.0341	2.217
Sall1	sal-like 1 (Drosophila)	0.0048	2.215
Bud13	BUD13 homolog (yeast)	0.0058	2.215
BC031353	cDNA sequence BC031353	0.0131	2.214
Bxdc5	brix domain containing 5	0.0058	2.214
Ivd	isovaleryl coenzyme A dehydrogenase	0.0302	2.213
Nt5c3	5'-nucleotidase, cytosolic III	0.01	2.213
Tbk1	TANK-binding kinase 1	0.0006	2.212
Txndc9	thioredoxin domain containing 9	0.003	2.212
Rbm6	RNA binding motif protein 6	0.0027	2.211
Nsmce1	non-SMC element 1 homolog (S. cerevisiae)	0.0078	2.211
Mex3c	mex3 homolog C (C. elegans)	0.0077	2.208
Sgk3	serum/glucocorticoid regulated kinase 3	0.0046	2.205
Cstf1	cleavage stimulation factor, 3' pre-RNA, subunit 1	0.0035	2.197
Nfe2l2	nuclear factor, erythroid derived 2, like 2	0.0002	2.196
Fbxo44	F-box protein 44	0.0417	2.196
Ankzf1	ankyrin repeat and zinc finger domain containing 1	0.0028	2.192
Tenc1	tensin like C1 domain-containing phosphatase	0.0045	2.192
NM_144864		0.0083	2.191
2810439F02Rik	tetratricopeptide repeat domain 39C	0.0388	2.191
Lmbr1l	limb region 1 like	0.0092	2.189
Nrf1	nuclear respiratory factor 1	0.0451	2.186
Pdlim5	PDZ and LIM domain 5	0.0069	2.186
Sqstm1	sequestosome 1	0.0058	2.184
Mc5r	melanocortin 5 receptor	0.0028	2.181
Eps8	epidermal growth factor receptor pathway substrate 8	0.0021	2.18
2210012G02Rik	RIKEN cDNA 2210012G02 gene	0.0061	2.177
Gpr1	G protein-coupled receptor 1	2.2e-05	2.175
Phf3	PHD finger protein 3	0.0098	2.174
Setd2	SET domain containing 2	0.0046	2.172
Tspyl2	TSPY-like 2	0.0307	2.169
Sdad1	SDA1 domain containing 1	0.0102	2.168
Arhgap10	Rho GTPase activating protein 10	0.0146	2.168
Prpf38a	PRP38 pre-mRNA processing factor 38 (yeast) domain containing A	0.0054	2.167
Mgea5	meningioma expressed antigen 5 (hyaluronidase)	0.0012	2.166
Mospd1	motile sperm domain containing 1	0.0043	2.165
Whdc1	WAS protein homolog associated with actin, golgi membranes and microtubules	0.0102	2.164
Pkp4	plakophilin 4	0.0143	2.161
Mphosph10	M-phase phosphoprotein 10 (U3 small nucleolar ribonucleoprotein)	0.0128	2.156
H2-Q5	histocompatibility 2, Q region locus 5	0.0437	2.155
Per1	period homolog 1 (Drosophila)	0.0018	2.155
Repin1	replication initiator 1	0.0053	2.154
57435	plasma membrane associated protein, S3-12	0.0002	2.154
Ddx10	DEAD (Asp-Glu-Ala-Asp) box polypeptide 10	0.0003	2.153
Dok3	docking protein 3	0.0249	2.151
Zscan12	zinc finger and SCAN domain containing 12	0.0007	2.151
Rbm20	RNA binding motif protein 20	0.0172	2.149
Cdc42se1	CDC42 small effector 1	0.0154	2.146
Ankrd15	KN motif and ankyrin repeat domains 1	0.0005	2.144
Bcl2l11	BCL2-like 11 (apoptosis facilitator)	0.0185	2.143
Sfpq	splicing factor proline/glutamine rich (polypyrimidine tract binding protein associated)	0.032	2.141
Rab27a	RAB27A, member RAS oncogene family	0.0033	2.139
Bcor	BCL6 interacting corepressor	6.8e-05	2.135
Rnase4	ribonuclease, RNase A family 4	0.0165	2.132
Cnksr3	Cnksr family member 3	0.005	2.129
Camk2d	calcium/calmodulin-dependent protein kinase II, delta	0.0301	2.127
Akap8l	A kinase (PRKA) anchor protein 8-like	0.0084	2.127
Nasp	nuclear autoantigenic sperm protein (histone-binding)	0.0021	2.127
Slc4a8	solute carrier family 4 (anion exchanger), member 8	0.0103	2.126
Acacb	acetyl-Coenzyme A carboxylase beta	0.0049	2.125
Tsc1	tuberous sclerosis 1	0.0075	2.125
2610207I05Rik	SMG1 homolog, phosphatidylinositol 3-kinase-related kinase (C. elegans)	0.0305	2.124
1110012L19Rik	RIKEN cDNA 1110012L19 gene	0.0225	2.121
Rundc1	RUN domain containing 1	0.0249	2.118
Midn	midnolin	0.0128	2.115
Rhebl1	Ras homolog enriched in brain like 1	0.0128	2.114
Ggtla1	gamma-glutamyltransferase 5	0.0008	2.111
Piwil2	piwi-like homolog 2 (Drosophila)	0.0337	2.11
2610024E20Rik	family with sequence similarity 13, member B	0.0104	2.109
Arhgap25	Rho GTPase activating protein 25	0.0098	2.105
Hbp1	high mobility group box transcription factor 1	0.001	2.104
B4galt4	UDP-Gal:betaGlcNAc beta 1,4-galactosyltransferase, polypeptide 4	0.02	2.103
D19Wsu162e	DNA segment, Chr 19, Wayne State University 162, expressed	0.0336	2.102
XM_356713		0.0086	2.102
XM_128981		0.0039	2.1
Soat1	sterol O-acyltransferase 1	0.0486	2.098
Prdm2	PR domain containing 2, with ZNF domain	0.0062	2.097
Taf8	TAF8 RNA polymerase II, TATA box binding protein (TBP)-associated factorq	0.0456	2.096
Csf1r	colony stimulating factor 1 receptor	0.0489	2.094
Chd1	chromodomain helicase DNA binding protein 1	0.013	2.092
Wtap	Wilms' tumour 1-associating protein	0.0052	2.092
Dedd2	death effector domain-containing DNA binding protein 2	0.0053	2.091
Bat4	HLA-B associated transcript 4	0.0361	2.09
Caskin1	CASK interacting protein 1	0.0038	2.088
Zfp60	zinc finger protein 60	0.014	2.086
Pde6g	phosphodiesterase 6G, cGMP-specific, rod, gamma	0.0009	2.086
Nsmaf	neutral sphingomyelinase (N-SMase) activation associated factor	0.0007	2.085
XM_354555		0.0028	2.083
Dennd3	DENN/MADD domain containing 3	0.0048	2.08
Sin3a	transcriptional regulator, SIN3A (yeast)	0.0049	2.078
Pscdbp	cytohesin 1 interacting protein	0.0198	2.077
Siah1a	seven in absentia 1A	0.0034	2.075
Hook2	hook homolog 2 (Drosophila)	0.0011	2.075
Acrbp	proacrosin binding protein	0.0187	2.074
XM_124512		0.0197	2.074
Atf4	activating transcription factor 4	0.0494	2.073
Rbl2	retinoblastoma-like 2	0.0086	2.07
Nfkbil1	nuclear factor of kappa light polypeptide gene enhancer in B-cells inhibitor-like 1	0.0005	2.068
Brd4	bromodomain containing 4	0.0302	2.067
Ccnl1	cyclin L1	0.0352	2.066
Mga	MAX gene associated	0.0076	2.065
Arid3b	AT rich interactive domain 3B (BRIGHT-like)	0.0222	2.065
Pde7a	phosphodiesterase 7A	0.0007	2.065
XM_137083		0.021	2.064
1810063B07Rik	RIKEN cDNA 1810063B07 gene	0.0015	2.064
Slc38a2	solute carrier family 38, member 2	0.0115	2.064
Gng2	guanine nucleotide binding protein (G protein), gamma 2	0.0212	2.064
Tbc1d4	TBC1 domain family, member 4	0.0012	2.062
Zc3h3	zinc finger CCCH type containing 3	0.0059	2.061
C130032J12Rik	mitogen-activated protein kinase 1 interacting protein 1-like	0.0127	2.061
Prodh	proline dehydrogenase	0.0148	2.059
Ppfibp2	protein tyrosine phosphatase, receptor-type, F interacting protein, binding protein 2	0.0142	2.058
Irak3	interleukin-1 receptor-associated kinase 3	0.0143	2.058
NM_026110		0.0445	2.057
Prr14	proline rich 14	0.0128	2.056
Rnpc3	RNA-binding region (RNP1, RRM) containing 3	0.0221	2.051
Rab9	RAB9, member RAS oncogene family	0.0203	2.047
5830415F09Rik	RIKEN cDNA 5830415F09 gene	0.0094	2.044
Srpx	sushi-repeat-containing protein	0.026	2.042
Dnajc1	DnaJ (Hsp40) homolog, subfamily C, member 1	0.0123	2.04
Rab12	RAB12, member RAS oncogene family	0.0061	2.039
Nat12	N-acetyltransferase 12	0.0338	2.039
Gm850	gene model 850, (NCBI)	0.0055	2.038
Slc9a8	solute carrier family 9 (sodium/hydrogen exchanger), member 8	0.0116	2.037
Fbxl20	F-box and leucine-rich repeat protein 20	0.0109	2.037
Pi4k2a	phosphatidylinositol 4-kinase type 2 alpha	0.0383	2.036
Ppard	peroxisome proliferator activator receptor delta	0.0097	2.035
Dusp11	dual specificity phosphatase 11 (RNA/RNP complex 1-interacting)	0.0071	2.035
Foxn2	forkhead box N2	0.0005	2.034
Usp1	ubiquitin specific peptidase 1	0.0471	2.034
Pold4	polymerase (DNA-directed), delta 4	0.0068	2.032
Map1lc3b	microtubule-associated protein 1 light chain 3 beta	0.0006	2.029
Fas	Fas (TNF receptor superfamily member 6)	0.0006	2.027
Wapal	wings apart-like homolog (Drosophila)	0.0149	2.026
D230037D09Rik	RIKEN cDNA D230037D09 gene	0.0246	2.025
Aftph	aftiphilin	0.0129	2.023
XM_147267		0.0127	2.023
D12Ertd551e	family with sequence similarity 62 (C2 domain containing), member B	0.001	2.021
AK032861		0.0005	2.02
4933421E11Rik	RIKEN cDNA 4933421E11 gene	0.0293	2.02
Usp14	ubiquitin specific peptidase 14	0.0057	2.02
P2ry6	pyrimidinergic receptor P2Y, G-protein coupled, 6	9.6e-06	2.02
Asb6	ankyrin repeat and SOCS box-containing 6	0.0332	2.018
383981		0.0414	2.017
Prpf6	PRP6 pre-mRNA splicing factor 6 homolog (yeast)	0.0401	2.014
Phc3	polyhomeotic-like 3 (Drosophila)	0.0296	2.013
Fryl	furry homolog-like (Drosophila)	0.0067	2.011
Bdnf	brain derived neurotrophic factor	0.0151	2.01
H3f3b	H3 histone, family 3B	0.0126	2.007
Otud5	OTU domain containing 5	0.0311	2.007
Brd2	bromodomain containing 2	0.0184	2.005
Pfkl	phosphofructokinase, liver, B-type	0.0118	-2
Phldb2	pleckstrin homology-like domain, family B, member 2	0.0241	-2
A930008G19Rik	family with sequence similarity 53, member B	0.0239	-2
Acat2	acetyl-Coenzyme A acetyltransferase 2	0.0177	-2
Arhgef6	Rac/Cdc42 guanine nucleotide exchange factor (GEF) 6	0.0368	-2.00401
Lman1	lectin, mannose-binding, 1	0.0248	-2.00401
Adal	adenosine deaminase-like	0.0469	-2.00401
XM_126658		0.0158	-2.00401
Itpka	inositol 1,4,5-trisphosphate 3-kinase A	0.0167	-2.00401
Ap3m1	adaptor-related protein complex 3, mu 1 subunit	0.0474	-2.00803
1700040I03Rik	RIKEN cDNA 1700040I03 gene	0.0365	-2.01207
Sdhd	succinate dehydrogenase complex, subunit D, integral membrane protein	0.0123	-2.01207
Ankrd25	KN motif and ankyrin repeat domains 2	0.0256	-2.01207
93684	selenoprotein	0.0397	-2.01613
XM_141283		0.0492	-2.01613
Kctd12	potassium channel tetramerisation domain containing 12	0.0209	-2.0202
XM_359148		0.0008	-2.02429
Sc4mol	sterol-C4-methyl oxidase-like	0.0004	-2.0284
Dffa	DNA fragmentation factor, alpha subunit	0.0214	-2.0284
Chek2	CHK2 checkpoint homolog (S. pombe)	0.0219	-2.0284
XM_356367		0.0111	-2.0284
1810063B05Rik	RIKEN cDNA 1810063B05 gene	0.007	-2.03252
Kif1b	kinesin family member 1B	0.0107	-2.03252
XM_194070		0.0235	-2.03252
6720456H20Rik	RIKEN cDNA 6720456H20 gene	0.0006	-2.03666
A130023E24Rik	RIKEN cDNA A130023E24 gene	0.0478	-2.03666
BC048355	cDNA sequence BC048355	0.0267	-2.04082
Glrx5	glutaredoxin 5 homolog (S. cerevisiae)	0.0009	-2.04082
Rpia	ribose 5-phosphate isomerase A	0.0254	-2.04082
Tagap	T-cell activation Rho GTPase-activating protein	0.0148	-2.04082
Traf4	TNF receptor associated factor 4	0.043	-2.04499
Pex19	peroxisomal biogenesis factor 19	0.0213	-2.04499
Mtfmt	mitochondrial methionyl-tRNA formyltransferase	0.0095	-2.04918
Idh3b	isocitrate dehydrogenase 3 (NAD+) beta	0.0073	-2.04918
Ak3	adenylate kinase 3	0.0031	-2.04918
XM_137576		0.0267	-2.05339
Msh2	mutS homolog 2 (E. coli)	0.0067	-2.05761
5730494M16Rik	RIKEN cDNA 5730494M16 gene	0.0174	-2.05761
Nid2	nidogen 2	0.0071	-2.05761
Efnb2	ephrin B2	0.0405	-2.06186
E030037K03Rik	RIKEN cDNA E030037K03 gene	0.0249	-2.06186
Cecr5	cat eye syndrome chromosome region, candidate 5 homolog (human)	0.017	-2.06186
Sytl2	synaptotagmin-like 2	0.0181	-2.06612
Ak2	adenylate kinase 2	0.0034	-2.06612
Ppa2	pyrophosphatase (inorganic) 2	0.0148	-2.07039
Tmem65	transmembrane protein 65	0.0263	-2.07039
Adora1	adenosine A1 receptor	0.0083	-2.07039
Gatad1	GATA zinc finger domain containing 1	0.0004	-2.07469
Smoc1	SPARC related modular calcium binding 1	0.0161	-2.07469
Wdr92	WD repeat domain 92	0.0397	-2.079
2010305A19Rik	RIKEN cDNA 2010305A19 gene	0.0294	-2.079
XM_133550		0.002	-2.08333
XM_487678		0.0078	-2.08768
Depdc6	DEP domain containing 6	0.0094	-2.08768
1200009O22Rik	RIKEN cDNA 1200009O22 gene	0.0043	-2.08768
4833439L19Rik	RIKEN cDNA 4833439L19 gene	0.0099	-2.09205
Pitpnm2	phosphatidylinositol transfer protein, membrane-associated 2	0.0016	-2.09644
5730472N09Rik	family with sequence similarity 73, member B	0.0057	-2.09644
Zfp11	zinc finger protein 11	0.0218	-2.09644
Entpd5	ectonucleoside triphosphate diphosphohydrolase 5	0.0104	-2.09644
Abca8b	ATP-binding cassette, sub-family A (ABC1), member 8b	0.0056	-2.10084
Mm.219449		0.0123	-2.1097
XM_356594		0.0246	-2.1097
Epb4.9	erythrocyte protein band 4.9	0.0148	-2.11416
Capza2	capping protein (actin filament) muscle Z-line, alpha 2	0.0087	-2.11416
Pms2	postmeiotic segregation increased 2 (S. cerevisiae)	0.0011	-2.11864
Apip	APAF1 interacting protein	0.0469	-2.11864
Orai1	ORAI calcium release-activated calcium modulator 1	0.0153	-2.11864
XM_126676		0.0062	-2.11864
Glrx2	glutaredoxin 2 (thioltransferase)	0.0404	-2.11864
Iigp2	immunity-related GTPase family M member 2	0.0014	-2.12314
Faim	Fas apoptotic inhibitory molecule	0.009	-2.12314
Dcakd	dephospho-CoA kinase domain containing	0.0011	-2.12766
Gm484	netrin 5	0.0015	-2.12766
Slc12a4	solute carrier family 12, member 4	0.0166	-2.12766
XM_148395		0.0031	-2.12766
Thyn1	thymocyte nuclear protein 1	0.0279	-2.12766
H2afz	H2A histone family, member Z	0.031	-2.1322
Rpusd3	RNA pseudouridylate synthase domain containing 3	0.0015	-2.1322
Nfic	nuclear factor I/C	0.0292	-2.1322
Zfp280b	zinc finger protein 280B	0.0207	-2.1322
Cyp4v3	cytochrome P450, family 4, subfamily v, polypeptide 3	0.0014	-2.13675
Unc5b	unc-5 homolog B (C. elegans)	0.0076	-2.13675
Arhgap18	Rho GTPase activating protein 18	0.0013	-2.14133
Alx4	aristaless-like homeobox 4	0.0139	-2.14592
Smad3	MAD homolog 3 (Drosophila)	0.0403	-2.14592
Rfng	RFNG O-fucosylpeptide 3-beta-N-acetylglucosaminyltransferase	0.0386	-2.14592
EG639396	predicted gene 7265	0.0307	-2.14592
Chac2	ChaC, cation transport regulator homolog 2 (E. coli)	0.0187	-2.14592
Slc39a11	solute carrier family 39 (metal ion transporter), member 11	0.021	-2.15054
XM_137059		0.0006	-2.15054
Creb3l2	cAMP responsive element binding protein 3-like 2	0.0373	-2.15517
2810022L02Rik	RIKEN cDNA 2810022L02 gene	0.0402	-2.15983
Pole4	polymerase (DNA-directed), epsilon 4 (p12 subunit)	0.0234	-2.15983
Gli3	GLI-Kruppel family member GLI3	9.3e-06	-2.1645
XM_359136		0.038	-2.1645
Gmcl1	germ cell-less homolog 1 (Drosophila)	0.0111	-2.1692
2310016C16Rik	glutathione peroxidase 8 (putative)	0.0009	-2.17865
Tmem106c	transmembrane protein 106C	0.0155	-2.17865
Hemk1	HemK methyltransferase family member 1	0.0462	-2.18341
Myh8	myosin, heavy polypeptide 8, skeletal muscle, perinatal	0.027	-2.18341
Ndn	necdin	0.0177	-2.18341
Rgs7bp	regulator of G-protein signalling 7 binding protein	0.0064	-2.18818
Cebpa	CCAAT/enhancer binding protein (C/EBP), alpha	0.0039	-2.18818
Impa1	inositol (myo)-1(or 4)-monophosphatase 1	0.0262	-2.19298
XM_126331		0.0336	-2.19298
Wdr24	WD repeat domain 24	0.02	-2.19298
AK079944		0.0079	-2.19298
Ccnd2	cyclin D2	0.0004	-2.1978
Aco1	aconitase 1	0.0035	-2.20264
NM_175395		0.0119	-2.20264
Rassf3	Ras association (RalGDS/AF-6) domain family member 3	0.0006	-2.20751
Acvr1c	activin A receptor, type IC	0.0297	-2.20751
Klc2	kinesin light chain 2	0.007	-2.20751
Mpv17	Mpv17 transgene, kidney disease mutant	0.0481	-2.21239
Muted	muted	0.0099	-2.2173
Slc46a3	solute carrier family 46, member 3	0.0094	-2.2173
Tnfaip2	tumor necrosis factor, alpha-induced protein 2	0.0057	-2.22222
1810020G14Rik	COX16 cytochrome c oxidase assembly homolog (S. cerevisiae)	0.0482	-2.22717
Armcx4	armadillo repeat containing, X-linked 4	0.0356	-2.22717
Impa2	inositol (myo)-1(or 4)-monophosphatase 2	0.0318	-2.22717
9130005N14Rik	family with sequence similarity 114, member A1	0.0243	-2.22717
Cyb561d2	cytochrome b-561 domain containing 2	0.0043	-2.23714
Ckb	creatine kinase, brain	0.0015	-2.23714
Ppm1l	protein phosphatase 1 (formerly 2C)-like	0.032	-2.23714
Sh3glb1	SH3-domain GRB2-like B1 (endophilin)	0.0013	-2.23714
Ntf3	neurotrophin 3	0.0207	-2.24215
Kcnb1	potassium voltage gated channel, Shab-related subfamily, member 1	0.0176	-2.24215
Asf1a	ASF1 anti-silencing function 1 homolog A (S. cerevisiae)	0.0061	-2.25225
2310047K21Rik	RIKEN cDNA 2310047K21 gene	0.0064	-2.25225
Hes6	hairy and enhancer of split 6 (Drosophila)	0.0075	-2.25225
XM_355811		0.0098	-2.25734
Tubb2b	tubulin, beta 2B	0.0212	-2.25734
Casq2	calsequestrin 2	0.0073	-2.26757
Eno1	enolase 1, alpha non-neuron	0.0039	-2.26757
Trappc5	trafficking protein particle complex 5	0.0004	-2.26757
Ppp1cc	protein phosphatase 1, catalytic subunit, gamma isoform	0.003	-2.27273
Fundc1	FUN14 domain containing 1	0.0115	-2.27273
Pptc7	PTC7 protein phosphatase homolog (S. cerevisiae)	0.0389	-2.2779
B3galnt2	UDP-GalNAc:betaGlcNAc beta 1,3-galactosaminyltransferase, polypeptide 2	0.0159	-2.2779
Igfals	insulin-like growth factor binding protein, acid labile subunit	0.0136	-2.2779
Slco5a1	solute carrier organic anion transporter family, member 5A1	0.0228	-2.2779
Mafa	v-maf musculoaponeurotic fibrosarcoma oncogene family, protein A (avian)	0.0334	-2.28311
Jazf1	JAZF zinc finger 1	0.044	-2.28311
Tceal7	transcription elongation factor A (SII)-like 7	0.0469	-2.28311
Plekha2	pleckstrin homology domain-containing, family A (phosphoinositide binding specific) member 2	0.0002	-2.28833
Pdss1	prenyl (solanesyl) diphosphate synthase, subunit 1	0.0412	-2.28833
Dcbld2	discoidin, CUB and LCCL domain containing 2	0.0003	-2.29358
2610044O15Rik	RIKEN cDNA 2610044O15 gene	0.0364	-2.29358
Zfp367	zinc finger protein 367	0.0257	-2.29358
Cd8b1	CD8 antigen, beta chain 1	0.0019	-2.29358
Nlrx1	NLR family member X1	0.023	-2.29885
Narg1l	NMDA receptor regulated 1-like	0.0218	-2.29885
Rbm9	RNA binding motif protein 9	0.0304	-2.30947
Kdelr3	KDEL (Lys-Asp-Glu-Leu) endoplasmic reticulum protein retention receptor 3	0.029	-2.30947
Tcf19	transcription factor 19	0.0314	-2.30947
Cdkn2b	cyclin-dependent kinase inhibitor 2B (p15, inhibits CDK4)	0.0009	-2.30947
Ankmy2	ankyrin repeat and MYND domain containing 2	0.0072	-2.30947
Ppp2r4	protein phosphatase 2A, regulatory subunit B (PR 53)	0.0002	-2.30947
Prkaca	protein kinase, cAMP dependent, catalytic, alpha	0.0045	-2.31481
Lss	lanosterol synthase	0.0111	-2.31481
Nostrin	nitric oxide synthase trafficker	0.023	-2.31481
Rbm38	RNA binding motif protein 38	0.0267	-2.31481
Ksr1	kinase suppressor of ras 1	0.0491	-2.32019
Tmsb10	thymosin, beta 10	0.004	-2.32019
Gnb5	guanine nucleotide binding protein (G protein), beta 5	0.002	-2.32019
Rngtt	RNA guanylyltransferase and 5'-phosphatase	0.0293	-2.32558
Yaf2	YY1 associated factor 2	0.0457	-2.32558
2410014A08Rik	malectin	0.0229	-2.331
EG433182	predicted gene 5506	0.0044	-2.331
XM_355707		0.002	-2.33645
NM_175553		0.0063	-2.34192
Pcdh20	protocadherin 20	0.0101	-2.34192
Nudt4	nudix (nucleoside diphosphate linked moiety X)-type motif 4	0.0022	-2.35294
Kctd12b	potassium channel tetramerisation domain containing 12b	0.0173	-2.35294
XM_355490		0.0042	-2.35294
Col8a1	collagen, type VIII, alpha 1	0.0013	-2.35849
Poli	polymerase (DNA directed), iota	0.0009	-2.36407
Hras1	Harvey rat sarcoma virus oncogene 1	0.0077	-2.36967
L1td1	LINE-1 type transposase domain containing 1	0.0412	-2.36967
Gm1854	gene model 1854, (NCBI)	0.0074	-2.3753
Rhbdl3	rhomboid, veinlet-like 3 (Drosophila)	0.0178	-2.3753
Rps19	ribosomal protein S19	0.0057	-2.38663
1190005I06Rik	RIKEN cDNA 1190005I06 gene	0.0025	-2.38663
Ifit2	interferon-induced protein with tetratricopeptide repeats 2	0.0093	-2.38663
Hexim2	hexamthylene bis-acetamide inducible 2	0.0062	-2.39808
Ttc30b	tetratricopeptide repeat domain 30B	0.0109	-2.39808
XM_133272		0.0248	-2.40385
St8sia4	ST8 alpha-N-acetyl-neuraminide alpha-2,8-sialyltransferase 4	0.0061	-2.40385
Prkg1	protein kinase, cGMP-dependent, type I	0.0242	-2.40385
A130010J15Rik	RIKEN cDNA A130010J15 gene	0.0398	-2.40385
Ganc	glucosidase, alpha; neutral C	0.0339	-2.40385
Dcun1d2	DCN1, defective in cullin neddylation 1, domain containing 2 (S. cerevisiae)	0.0146	-2.40385
Polr3k	polymerase (RNA) III (DNA directed) polypeptide K	0.0251	-2.40964
Xrcc6bp1	XRCC6 binding protein 1	0.0002	-2.41546
Zfp760	zinc finger protein 760	0.017	-2.41546
Fuk	fucokinase	0.0356	-2.41546
Trak1	trafficking protein, kinesin binding 1	0.0003	-2.42131
H2-Q8	histocompatibility 2, Q region locus 8	0.0139	-2.42131
Srpx2	sushi-repeat-containing protein, X-linked 2	0.0035	-2.42718
Alox12	arachidonate 12-lipoxygenase	0.0246	-2.43309
XM_109883		0.0426	-2.43309
D12Ertd647e	interferon, alpha-inducible protein 27 like 1	0.0026	-2.43309
XM_128714		0.0158	-2.44499
432459	hypothetical gene supported by AK082906	0.0093	-2.44499
Ccdc44	coiled-coil domain containing 44	0.0047	-2.44499
XM_489070		0.0006	-2.457
Gpd2	glycerol phosphate dehydrogenase 2, mitochondrial	0.0018	-2.457
Bpnt1	bisphosphate 3'-nucleotidase 1	0.0202	-2.46305
Cd248	CD248 antigen, endosialin	0.0066	-2.46305
Mlxipl	MLX interacting protein-like	0.0162	-2.46305
Rgma	RGM domain family, member A	0.0074	-2.46914
XM_147338		0.0233	-2.46914
Lrrc40	leucine rich repeat containing 40	0.0124	-2.47525
Cyb5r1	cytochrome b5 reductase 1	0.0489	-2.47525
Mapre2	microtubule-associated protein, RP/EB family, member 2	0.0018	-2.47525
Gm890	gene model 890, (NCBI)	0.0015	-2.48139
Atpaf1	ATP synthase mitochondrial F1 complex assembly factor 1	0.0431	-2.48139
Adipoq	adiponectin, C1Q and collagen domain containing	0.0014	-2.48756
XM_149059		0.0157	-2.48756
Ciapin1	cytokine induced apoptosis inhibitor 1	0.0212	-2.48756
3010033K07Rik	RIKEN cDNA 3010033K07 gene	0.0349	-2.49377
Ndufc2	NADH dehydrogenase (ubiquinone) 1, subcomplex unknown, 2	0.0351	-2.49377
Traf3	TNF receptor-associated factor 3	0.0036	-2.5
Sall4	sal-like 4 (Drosophila)	0.0002	-2.52525
XM_195002		0.0064	-2.53165
2510009E07Rik	RIKEN cDNA 2510009E07 gene	0.0023	-2.53165
Nsdhl	NAD(P) dependent steroid dehydrogenase-like	0.0203	-2.53807
Cd200	CD200 antigen	0.0316	-2.54453
NM_013666		0.0169	-2.54453
Gm967	family with sequence similarity 189, member A2	0.0295	-2.55102
2310061C15Rik	RIKEN cDNA 2310061C15 gene	0.028	-2.55102
Dgat2	diacylglycerol O-acyltransferase 2	0.0026	-2.55754
Nfib	nuclear factor I/B	0.0095	-2.55754
Gdf10	growth differentiation factor 10	0.0163	-2.5641
Slc25a19	solute carrier family 25 (mitochondrial thiamine pyrophosphate carrier), member 19	0.0047	-2.5641
Adrbk2	adrenergic receptor kinase, beta 2	0.0012	-2.5641
Cdc42ep2	CDC42 effector protein (Rho GTPase binding) 2	0.0026	-2.57732
Ppp1r14c	protein phosphatase 1, regulatory (inhibitor) subunit 14c	0.0085	-2.57732
Bcorl1	BCL6 co-repressor-like 1	0.0008	-2.57732
Zbtb7c	zinc finger and BTB domain containing 7C	0.0285	-2.58398
Ppil1	peptidylprolyl isomerase (cyclophilin)-like 1	0.0242	-2.5974
Lmod3	leiomodin 3 (fetal)	0.0258	-2.60417
Hsd17b12	hydroxysteroid (17-beta) dehydrogenase 12	0.008	-2.61097
Pitx2	paired-like homeodomain transcription factor 2	0.0015	-2.6178
3222402P14Rik	protein phosphatase 2, regulatory subunit B'', alpha	0.0147	-2.63158
Rpl5	ribosomal protein L5	0.0002	-2.63852
XM_156304		0.0087	-2.63852
D230014K01Rik	endo-beta-N-acetylglucosaminidase	0.0033	-2.6455
Klhdc3	kelch domain containing 3	0.0047	-2.6455
2400009B08Rik	RIKEN cDNA 2400009B08 gene	0.0104	-2.6455
Slc45a4	solute carrier family 45, member 4	0.0013	-2.65252
1110058L19Rik	RIKEN cDNA 1110058L19 gene	0.0443	-2.65957
Cacnb1	calcium channel, voltage-dependent, beta 1 subunit	0.008	-2.66667
Clcn3	chloride channel 3	0.0009	-2.66667
Gpam	glycerol-3-phosphate acyltransferase, mitochondrial	0.0256	-2.66667
Gbp6	guanylate binding protein 6	0.033	-2.69542
Thy1	thymus cell antigen 1, theta	0.0355	-2.69542
Cacna2d1	calcium channel, voltage-dependent, alpha2/delta subunit 1	0.0069	-2.7027
Evi2a	ecotropic viral integration site 2a	0.0024	-2.71739
Tmco3	transmembrane and coiled-coil domains 3	0.0208	-2.71739
Esrrg	estrogen-related receptor gamma	0.0253	-2.7248
9630041N07Rik	RIKEN cDNA 9630041N07 gene	0.0342	-2.7248
XM_358649		0.0211	-2.7248
Col5a2	collagen, type V, alpha 2	0.04	-2.73224
Ergic1	endoplasmic reticulum-golgi intermediate compartment (ERGIC) 1	0.0036	-2.73224
Adrb3	adrenergic receptor, beta 3	0.0038	-2.73224
Pgpep1	pyroglutamyl-peptidase I	0.0007	-2.73973
Tkt	transketolase	0.0146	-2.74725
Fign	fidgetin	0.0038	-2.74725
Clec2e	C-type lectin domain family 2, member e	0.0479	-2.74725
Akp2	alkaline phosphatase, liver/bone/kidney	0.0428	-2.74725
Hspb2	heat shock protein 2	0.0199	-2.76243
Ahdc1	AT hook, DNA binding motif, containing 1	0.0018	-2.77008
Slc7a10	solute carrier family 7 (cationic amino acid transporter, y+ system), member 10	0.0012	-2.8169
Tspan3	tetraspanin 3	0.0018	-2.84091
Cdkn2c	cyclin-dependent kinase inhibitor 2C (p18, inhibits CDK4)	0.0058	-2.84091
Bcl6	B-cell leukemia/lymphoma 6	0.0002	-2.84091
Meox1	mesenchyme homeobox 1	0.035	-2.84091
Samd5	sterile alpha motif domain containing 5	0.0296	-2.849
AK050029		0.0019	-2.849
Tmc7	transmembrane channel-like gene family 7	0.0366	-2.87356
Prss23	protease, serine, 23	0.0168	-2.88184
BC034902	cDNA sequence BC034902	0.0484	-2.88184
Btbd6	BTB (POZ) domain containing 6	0.0452	-2.89017
Arid5b	AT rich interactive domain 5B (MRF1-like)	0.0045	-2.92398
Cbx8	chromobox homolog 8 (Drosophila Pc class)	0.0018	-2.92398
Ret	ret proto-oncogene	0.0165	-2.92398
Chdh	choline dehydrogenase	0.0085	-2.92398
Sbk1	SH3-binding kinase 1	0.0113	-2.93255
BC013529	cDNA sequence BC013529	0.0182	-2.93255
Hspa4l	heat shock protein 4 like	0.0477	-2.94118
Ifi27	interferon, alpha-inducible protein 27 like 2A	0.0361	-2.94118
Mkrn3	makorin, ring finger protein, 3	1.7e-05	-2.94985
Zbtb45	zinc finger and BTB domain containing 45	0.0003	-2.98507
Smad6	MAD homolog 6 (Drosophila)	0.0448	-2.99401
XM_131462		0.0055	-3.003
Slc24a3	solute carrier family 24 (sodium/potassium/calcium exchanger), member 3	0.0014	-3.003
P2ry5	lysophosphatidic acid receptor 6	0.0004	-3.01205
5430432M24Rik	family with sequence similarity 110, member A	0.0372	-3.02115
1110001A07Rik	RIKEN cDNA 1110001A07 gene	0.0366	-3.06748
Nes	nestin	0.0126	-3.07692
Osbpl6	oxysterol binding protein-like 6	0.0128	-3.07692
Alg2	asparagine-linked glycosylation 2 homolog (yeast, alpha-1,3-mannosyltransferase)	0.0487	-3.11526
Lum	lumican	0.0291	-3.1348
XM_134163		0.0076	-3.15457
Fabp4	fatty acid binding protein 4, adipocyte	0.0058	-3.1746
1200009F10Rik	RIKEN cDNA 1200009F10 gene	0.0013	-3.20513
Tmem132a	transmembrane protein 132A	0.0082	-3.20513
Fgf10	fibroblast growth factor 10	0.0002	-3.27869
Ppapdc3	phosphatidic acid phosphatase type 2 domain containing 3	4.6e-05	-3.27869
Manba	mannosidase, beta A, lysosomal	0.0169	-3.37838
Rtn4ip1	reticulon 4 interacting protein 1	0.0297	-3.42466
Tuba3b	tubulin, alpha 3B	0.0247	-3.43643
Lefty1	left right determination factor 1	0.0094	-3.44828
Paqr7	progestin and adipoQ receptor family member VII	0.045	-3.47222
Tyki	cytidine monophosphate (UMP-CMP) kinase 2, mitochondrial	0.0086	-3.50877
Txndc14	thioredoxin domain containing 14	0.0498	-3.5461
Orm1	orosomucoid 1	0.0112	-3.57143
Tgfb2	transforming growth factor, beta 2	0.04	-3.57143
EG432436	predicted gene 5420	0.0008	-3.58423
Gpd1	glycerol-3-phosphate dehydrogenase 1 (soluble)	0.001	-3.59712
6530401D17Rik	RIKEN cDNA 6530401D17 gene	0.0044	-3.59712
Tle2	transducin-like enhancer of split 2, homolog of Drosophila E(spl)	0.0435	-3.61011
Pnpla3	patatin-like phospholipase domain containing 3	0.0127	-3.62319
Zfp385	zinc finger protein 385A	0.0024	-3.63636
Pln	phospholamban	0.0033	-3.64963
Rarb	retinoic acid receptor, beta	2.9e-05	-3.67647
Hyal1	hyaluronoglucosaminidase 1	0.0049	-3.69004
Dmn	synemin, intermediate filament protein	0.0005	-3.69004
Dynll2	dynein light chain LC8-type 2	0.0047	-3.77358
Xpnpep2	X-prolyl aminopeptidase (aminopeptidase P) 2, membrane-bound	0.0367	-3.89105
0910001A06Rik	family with sequence similarity 49, member B	0.0017	-3.98406
Ryr1	ryanodine receptor 1, skeletal muscle	0.0136	-4.01606
XM_131496		0.0001	-4.03226
Slc25a1	solute carrier family 25 (mitochondrial carrier, citrate transporter), member 1	0.0093	-4.09836
NM_009935		0.0444	-4.11523
Trim35	tripartite motif-containing 35	0.0034	-4.11523
Gsta3	glutathione S-transferase, alpha 3	3.1e-05	-4.16667
2810055F11Rik	RIKEN cDNA 2810055F11 gene	0.0002	-4.16667
Slc25a10	solute carrier family 25 (mitochondrial carrier, dicarboxylate transporter), member 10	0.0002	-4.21941
Epha7	Eph receptor A7	0.014	-4.329
Srebf1	sterol regulatory element binding transcription factor 1	0.0298	-4.36681
Nnmt	nicotinamide N-methyltransferase	0.0439	-4.42478
Acot11	acyl-CoA thioesterase 11	0.0151	-4.52489
Hspb3	heat shock protein 3	0.0301	-4.54545
Mup3	major urinary protein 3	0.0042	-4.56621
4931406C07Rik	RIKEN cDNA 4931406C07 gene	7.3e-05	-4.62963
B230317C12Rik	family with sequence similarity 69, member B	0.034	-4.62963
Slc25a35	solute carrier family 25, member 35	0.0002	-4.65116
Nrg4	neuregulin 4	0.0052	-4.71698
NM_016793		0.0101	-4.83092
Cidea	cell death-inducing DNA fragmentation factor, alpha subunit-like effector A	0.0037	-4.9505
Agpat2	1-acylglycerol-3-phosphate O-acyltransferase 2 (lysophosphatidic acid acyltransferase, beta)	0.0009	-5.10204
Odz4	odd Oz/ten-m homolog 4 (Drosophila)	6.8e-05	-5.12821
Myod1	myogenic differentiation 1	0.0122	-5.12821
5430432N15Rik	MEF2 activating motif and SAP domain containing transcriptional regulator	0.0307	-5.15464
NM_080451		0.0159	-5.18135
Grtp1	GH regulated TBC protein 1	0.0346	-5.18135
Thrsp	thyroid hormone responsive SPOT14 homolog (Rattus)	0.0043	-5.52486
Hdhd3	haloacid dehalogenase-like hydrolase domain containing 3	0.0024	-5.68182
Zfp41	zinc finger protein 41	0.0017	-5.74713
Refbp2	RNA and export factor binding protein 2	0.0115	-5.78035
Mpp3	membrane protein, palmitoylated 3 (MAGUK p55 subfamily member 3)	0.0384	-5.81395
Clstn3	calsyntenin 3	0.0063	-6.17284
Cd1d1	CD1d1 antigen	0.0001	-6.28931
Tnk2	tyrosine kinase, non-receptor, 2	0.0016	-6.32911
Synpo2l	synaptopodin 2-like	0.0003	-7.40741
6530418L21Rik	RIKEN cDNA 6530418L21 gene	0.0182	-7.46269
AK041888		0.0062	-7.5188
Elovl6	ELOVL family member 6, elongation of long chain fatty acids (yeast)	0.0039	-7.57576
Prkar2b	protein kinase, cAMP dependent regulatory, type II beta	0.0338	-7.93651
Tinag	tubulointerstitial nephritis antigen	0.0283	-8
Tmem45b	transmembrane protein 45b	0.0003	-8.33333
EG225594	predicted gene 4841	0.0034	-8.47458
Ebi2	G protein-coupled receptor 183	0.0492	-9.00901
V1rd6	vomeronasal 1 receptor, D6	0.0324	-9.09091
E2f2	E2F transcription factor 2	0.0006	-9.52381
Plin	perilipin	0.0029	-11.0742
Hvcn1	hydrogen voltage-gated channel 1	0.0089	-12.3153
Ptger3	prostaglandin E receptor 3 (subtype EP3)	0.0039	-13.3511
Ccdc125	coiled-coil domain containing 125	0.0029	-13.7931
Lag3	lymphocyte-activation gene 3	0.0039	-14.245
XM_194205		0.0237	-16.4204
Mogat1	monoacylglycerol O-acyltransferase 1	0.0341	-16.5289
Aldh1a7	aldehyde dehydrogenase family 1, subfamily A7	0.0044	-24.4499
Ntrk3	neurotrophic tyrosine kinase, receptor, type 3	0.001	-29.5858
Ucp1	uncoupling protein 1 (mitochondrial, proton carrier)	0.0176	-44.0529
Otop1	otopetrin 1	5.5e-05	-59.1716
