# Supplementary material for: STAT3 Activation in Skeletal Muscle Links Muscle Wasting and the Acute Phase Response in Cancer Cachexia
Source: PLoS One. 2011 Jul 20;6(7):e22538. doi: 10.1371/journal.pone.0022538 (PMC3140523; doi:10.1371/journal.pone.0022538)
Supplement: Table S4 — Genes regulated only in severe C26 cachexia. (XLS) [file pone.0022538.s004.xls]

## Sheet: Table S4
Table S4: Genes regulated only in severe C26 cachexia.
Gene	Gene Description	p-value	Fold Change
Cilp2	cartilage intermediate layer protein 2	0.0002	-39.3701
Lcn2	lipocalin 2	0.007	33.09
XM_147279		3e-05	-31.0559
Myoz3	myozenin 3	0.008	-20.6186
Actc1	actin, alpha, cardiac muscle 1	0.0004	-19.4175
Kcng4	potassium voltage-gated channel, subfamily G, member 4	0.0006	-18.3824
Rapgef6	Rap guanine nucleotide exchange factor (GEF) 6	0.0099	-18.1488
XM_358331		0.0106	-14.3885
3526401B18Rik	RIKEN cDNA 3526401B18 gene	0.0048	-12.5471
Chad	chondroadherin	0.0023	-12.5471
Sh3gl2	SH3-domain GRB2-like 2	0.0128	-11.5741
2310065F04Rik	RIKEN cDNA 2310065F04 gene	0.0036	-11.236
Bsg	basigin	0.0012	-11.1732
Ms4a8a	membrane-spanning 4-domains, subfamily A, member 8A	0.0062	10.77
Clec4d	C-type lectin domain family 4, member d	0.0013	10.76
Cd83	CD83 antigen	0.0036	-10.6952
Chi3l3	chitinase 3-like 3	0.012	10.6
Saa3	serum amyloid A 3	0.0076	10.48
Card14	caspase recruitment domain family, member 14	0.0197	10.28
7530404M11Rik	family with sequence similarity 19, member A3	0.0212	-10.2669
Retnlg	resistin like gamma	0.0227	10.21
1500015O10Rik	RIKEN cDNA 1500015O10 gene	0.0002	-9.80392
Ociad2	OCIA domain containing 2	0.006	-9.80392
Lypd2	Ly6/Plaur domain containing 2	0.0169	-9.61538
Ctxn3	cortexin 3	2.9e-05	9.415
Mdga1	MAM domain containing glycosylphosphatidylinositol anchor 1	0.0052	-9.3458
Kera	keratocan	0.0034	-9.09091
Dut	deoxyuridine triphosphatase	0.0279	-9.09091
Prokr1	prokineticin receptor 1	0.0255	-9.00901
Gucy2g	guanylate cyclase 2g	0.0285	-8.92857
4833419K08Rik	RIKEN cDNA 4833419K08 gene	0.0061	-8.77193
XM_147526		5.8e-05	-8.47458
Lep	leptin	0.0288	-8.40336
4631422O05Rik	filamin A interacting protein 1-like	0.0102	-8
Ppbp	pro-platelet basic protein	0.0345	7.825
Fzd10	frizzled homolog 10 (Drosophila)	0.0158	-7.57576
A530098C11Rik	RIKEN cDNA A530098C11 gene	1.7e-07	-7.46269
Atoh8	atonal homolog 8 (Drosophila)	0.029	7.436
Casq1	calsequestrin 1	0.0128	-7.35294
Tmem100	transmembrane protein 100	0.047	7.284
Gabrd	gamma-aminobutyric acid (GABA) A receptor, subunit delta	0.0209	-7.14286
Wnt5b	wingless-related MMTV integration site 5B	0.0007	-6.94444
Tgtp	T-cell specific GTPase	0.0167	-6.84931
Tnfrsf12a	tumor necrosis factor receptor superfamily, member 12a	0.0004	6.825
Pim1	proviral integration site 1	0.0334	6.656
Gm555	predicted gene 555	0.0188	-6.53595
Wdr16	WD repeat domain 16	0.0363	-6.41026
Ankrd1	ankyrin repeat domain 1 (cardiac muscle)	0.006	6.327
A930003A15Rik	RIKEN cDNA A930003A15 gene	3e-05	6.215
5730414N17Rik	RIKEN cDNA 5730414N17 gene	0.0003	-6.21118
ORF63	open reading frame 63	0.0173	-6.06061
Atf3	activating transcription factor 3	0.0071	5.767
XM_358363		0.0142	-5.74713
Kcnab1	potassium voltage-gated channel, shaker-related subfamily, beta member 1	0.0003	-5.64972
Col1a1	collagen, type I, alpha 1	0.0175	-5.61798
Mustn1	musculoskeletal, embryonic nuclear protein 1	0.0049	5.547
Chi3l1	chitinase 3-like 1	0.0026	5.501
Rcan1	regulator of calcineurin 1	0.0106	5.495
Slc8a3	solute carrier family 8 (sodium/calcium exchanger), member 3	0.0313	-5.40541
Ibsp	integrin binding sialoprotein	0.0016	-5.18135
Slc39a14	solute carrier family 39 (zinc transporter), member 14	0.0046	5.17
Syn2	synapsin II	0.0002	5.109
Itih5	inter-alpha (globulin) inhibitor H5	0.0199	-5.10204
Cxcl9	chemokine (C-X-C motif) ligand 9	0.0008	-5.07614
Rrad	Ras-related associated with diabetes	0.0099	5.064
Col22a1	collagen, type XXII, alpha 1	0.0048	-4.97512
Hamp2	hepcidin antimicrobial peptide 2	0.0103	4.953
Cdh4	cadherin 4	0.0152	-4.9505
Tekt1	tektin 1	0.0015	4.949
1200016E24Rik	RIKEN cDNA 1200016E24 gene	1.7e-05	4.944
2900046G09Rik	family with sequence similarity 131, member A	0.0014	-4.7619
Kif17	kinesin family member 17	0.0004	-4.73934
Myl3	myosin, light polypeptide 3	0.0005	-4.73934
Pde4a	phosphodiesterase 4A, cAMP specific	0.0006	-4.73934
9930023K05Rik	RIKEN cDNA 9930023K05 gene	0.0393	4.732
NM_011724		0.0075	4.731
Mbd1	methyl-CpG binding domain protein 1	0.0073	4.576
Fmod	fibromodulin	0.0074	-4.56621
Ccdc88c	coiled-coil domain containing 88C	0.0266	-4.54545
NM_134148		0.0042	-4.52489
Hmox1	heme oxygenase (decycling) 1	0.0072	4.448
2310015D24Rik	RIKEN cDNA 2310015D24 gene	0.0004	-4.42478
Chi3l4	chitinase 3-like 4	0.0326	4.351
A430110N23Rik	RIKEN cDNA A430110N23 gene	0.0289	-4.329
Il15	interleukin 15	0.0476	-4.2735
Phka1	phosphorylase kinase alpha 1	0.0309	-4.11523
0610010D20Rik	N-acetylneuraminate pyruvate lyase 2 (putative)	0.0163	4.112
Vnn3	vanin 3	0.0002	-4.09836
XM_355576		0.007	-4.08163
Cmbl	carboxymethylenebutenolidase-like (Pseudomonas)	0.0016	-4.03226
Tmem176a	transmembrane protein 176A	0.0368	4.01
XM_147272		0.0009	-4
Magix	MAGI family member, X-linked	0.0015	-4
Cep350	centrosomal protein 350	0.0139	3.99
Cntfr	ciliary neurotrophic factor receptor	0.0064	-3.98406
Myl1	myosin, light polypeptide 1	0.0007	-3.98406
Atp1b2	ATPase, Na+/K+ transporting, beta 2 polypeptide	0.0329	-3.95257
Sypl2	synaptophysin-like 2	0.0005	-3.95257
Brdt	bromodomain, testis-specific	0.0075	-3.92157
B4galt5	UDP-Gal:betaGlcNAc beta 1,4-galactosyltransferase, polypeptide 5	0.001	3.899
XM_130939		0.0163	-3.84615
Col4a5	collagen, type IV, alpha 5	0.0013	-3.84615
Gadl1	glutamate decarboxylase-like 1	0.0057	3.836
3110040M04Rik	RIKEN cDNA 3110040M04 gene	0.0068	-3.81679
A030007L17Rik	RIKEN cDNA A030007L17 gene	0.0014	-3.77358
Maf	avian musculoaponeurotic fibrosarcoma (v-maf) AS42 oncogene homolog	0.0007	-3.7594
Mrpl45	mitochondrial ribosomal protein L45	0.0015	-3.71747
Ampd3	adenosine monophosphate deaminase 3	0.013	3.684
Slc25a12	solute carrier family 25 (mitochondrial carrier, Aralar), member 12	0.005	-3.67647
Otud1	OTU domain containing 1	0.0331	3.652
5430405G05Rik	RIKEN cDNA 5430405G05 gene	0.0162	-3.64963
Rasgrp3	RAS, guanyl releasing protein 3	0.001	-3.64963
2410006H16Rik	RIKEN cDNA 2410006H16 gene	0.0443	3.63
Hs3st5	heparan sulfate (glucosamine) 3-O-sulfotransferase 5	0.022	-3.62319
Snx5	sorting nexin 5	0.0034	3.586
2310005E10Rik	RIKEN cDNA 2310005E10 gene	0.0004	-3.57143
Donson	downstream neighbor of SON	0.0013	3.555
Phkg1	phosphorylase kinase gamma 1	0.0211	-3.50877
C230098O21Rik	RIKEN cDNA C230098O21 gene	0.0003	-3.4965
2900026A02Rik	RIKEN cDNA 2900026A02 gene	0.0122	3.472
Rarres1	retinoic acid receptor responder (tazarotene induced) 1	0.0059	3.444
Rspo3	R-spondin 3 homolog (Xenopus laevis)	0.0023	-3.42466
Dkk3	dickkopf homolog 3 (Xenopus laevis)	0.0016	-3.41297
Islr	immunoglobulin superfamily containing leucine-rich repeat	0.0162	-3.40136
Comp	cartilage oligomeric matrix protein	0.0044	-3.38983
Itm2a	integral membrane protein 2A	0.0018	-3.38983
1100001G20Rik	RIKEN cDNA 1100001G20 gene	0.0416	3.378
Hs6st2	heparan sulfate 6-O-sulfotransferase 2	0.0237	-3.32226
9030224M15Rik	RIKEN cDNA 9030224M15 gene	0.042	-3.32226
4930577N17Rik	RIKEN cDNA 4930577N17 gene	0.0005	-3.32226
2310005P05Rik	endonuclease/exonuclease/phosphatase family domain containing 1	0.0194	-3.31126
Raver2	ribonucleoprotein, PTB-binding 2	0.016	-3.31126
Myl2	myosin, light polypeptide 2, regulatory, cardiac, slow	0.0034	-3.30033
Shb	src homology 2 domain-containing transforming protein B	0.033	3.29
6720475J19Rik	RIKEN cDNA 6720475J19 gene	0.0018	-3.28947
Fez1	fasciculation and elongation protein zeta 1 (zygin I)	0.0081	3.288
1500017E21Rik	RIKEN cDNA 1500017E21 gene	0.0041	3.288
Tal2	T-cell acute lymphocytic leukemia 2	0.0039	3.275
NM_010379		0.0096	-3.25733
Cox7a1	cytochrome c oxidase, subunit VIIa 1	0.008	-3.25733
Cd74	CD74 antigen (invariant polypeptide of major histocompatibility complex, class II antigen-associated)	0.0393	-3.24675
Hpgd	hydroxyprostaglandin dehydrogenase 15 (NAD)	0.0058	-3.24675
Arhgef9	CDC42 guanine nucleotide exchange factor (GEF) 9	0.0063	-3.23625
Fn3k	fructosamine 3 kinase	0.0335	-3.23625
Adamts9	a disintegrin-like and metallopeptidase (reprolysin type) with thrombospondin type 1 motif, 9	0.0035	3.234
H2-DMb2	histocompatibility 2, class II, locus Mb2	0.0096	-3.22581
Panx1	pannexin 1	0.0015	3.199
Cysltr1	cysteinyl leukotriene receptor 1	0.0241	3.191
H2-Ab1	histocompatibility 2, class II antigen A, beta 1	0.0094	-3.1746
H2-DMb1	histocompatibility 2, class II, locus Mb1	0.0194	-3.1746
Pnmt	phenylethanolamine-N-methyltransferase	0.0017	3.146
NM_145574		3.3e-05	3.139
Traf3ip2	TRAF3 interacting protein 2	0.0029	3.138
ENSMUSG00000055440	predicted gene 9971	3.7e-05	-3.1348
Mb	myoglobin	0.0207	-3.1348
Mapt	microtubule-associated protein tau	0.035	3.129
Rabep2	rabaptin, RAB GTPase binding effector protein 2	0.0034	3.117
Clec11a	C-type lectin domain family 11, member a	0.0002	-3.10559
Stk32a	serine/threonine kinase 32A	0.0004	3.098
Chrne	cholinergic receptor, nicotinic, epsilon polypeptide	0.0091	-3.09598
Tnnt1	troponin T1, skeletal, slow	0.0024	-3.09598
Musk	muscle, skeletal, receptor tyrosine kinase	0.0143	3.093
Mgl1	macrophage galactose N-acetyl-galactosamine specific lectin 1	0.0137	3.092
1810005K13Rik	RIKEN cDNA 1810005K13 gene	0.0005	-3.07692
Ilf3	interleukin enhancer binding factor 3	0.0185	3.076
Coq10b	coenzyme Q10 homolog B (S. cerevisiae)	0.0047	-3.06748
5330403D14Rik	RIKEN cDNA 5330403D14 gene	0.0025	-3.04878
Ptn	pleiotrophin	0.0054	-3.0303
1110008J03Rik	RIKEN cDNA 1110008J03 gene	0.0258	-3.02115
Pkig	protein kinase inhibitor, gamma	0.0089	3.021
XM_126127		0.0372	-3.01205
Ckmt2	creatine kinase, mitochondrial 2	0.0072	-3.01205
Cd68	CD68 antigen	0.0168	3.005
Snrpn	small nuclear ribonucleoprotein N	0.0496	-3.003
Cib2	calcium and integrin binding family member 2	0.0074	-3.003
Myog	myogenin	0.0043	3.001
Lnp	limb and neural patterns	0.0086	-2.99401
Oxct1	3-oxoacid CoA transferase 1	4.4e-06	-2.99401
Tead4	TEA domain family member 4	0.0341	2.99
2010004A03Rik	interleukin 34	0.0275	-2.98507
330635	hypothetical protein 3830612M24	0.0043	-2.97619
Ak1	adenylate kinase 1	0.0064	-2.96736
Calm3	calmodulin 3	0.0098	-2.94985
5930412G12Rik	RIKEN cDNA 5930412G12 gene	0.0059	-2.94118
Hspb7	heat shock protein family, member 7 (cardiovascular)	0.0015	2.909
Scin	scinderin	0.0014	-2.90698
Tlr13	toll-like receptor 13	0.0075	2.893
Tnnc1	troponin C, cardiac/slow skeletal	0.0059	-2.89017
9430064K01Rik	RIKEN cDNA 9430064K01 gene	0.0009	-2.89017
Nog	noggin	0.0039	2.888
Enah	enabled homolog (Drosophila)	0.0266	2.873
Uck2	uridine-cytidine kinase 2	0.0037	2.872
Pira1	paired-Ig-like receptor A1	0.0134	2.871
XM_129721		0.0007	-2.86533
Tubb6	tubulin, beta 6	0.002	2.865
2610200G18Rik	Na+/K+ transporting ATPase interacting 1	0.0366	-2.85714
Dpep2	dipeptidase 2	0.0132	2.857
Stt3b	STT3, subunit of the oligosaccharyltransferase complex, homolog B (S. cerevisiae)	0.0003	2.857
9930105H17Rik	RIKEN cDNA 9930105H17 gene	0.0022	-2.849
Pitpnm3	PITPNM family member 3	0.0011	-2.849
1110029I05Rik	RIKEN cDNA 1110029I05 gene	0.0105	2.845
3110021N24Rik	RIKEN cDNA 3110021N24 gene	0.0027	-2.84091
Myf6	myogenic factor 6	0.0015	2.84
1500034J01Rik	DET1 and DDB1 associated 1	0.0402	2.835
Alas2	aminolevulinic acid synthase 2, erythroid	0.017	2.825
Kctd15	potassium channel tetramerisation domain containing 15	0.0046	-2.8169
Serpina3c	serine (or cysteine) peptidase inhibitor, clade A, member 3C	0.0063	2.812
Neto2	neuropilin (NRP) and tolloid (TLL)-like 2	0.0207	-2.80899
Lphn1	latrophilin 1	0.0021	-2.80899
Inppl1	inositol polyphosphate phosphatase-like 1	0.0028	-2.80112
XM_357101		0.0133	-2.80112
Snurf	SNRPN upstream reading frame	0.0256	-2.7933
Angpt1	angiopoietin 1	0.0044	-2.7933
XM_135925		0.0054	2.788
H2-Ea	histocompatibility 2, class II antigen E alpha	0.0213	-2.78552
2310028O11Rik	RIKEN cDNA 2310028O11 gene	0.0003	-2.77778
Mme	membrane metallo endopeptidase	0.0471	-2.77778
Smox	spermine oxidase	0.0161	-2.77008
Mtap7d1	microtubule-associated protein 7 domain containing 1	0.0361	-2.77008
Ppm2c	protein phosphatase 2C, magnesium dependent, catalytic subunit	0.0006	-2.76243
Tcea3	transcription elongation factor A (SII), 3	0.0079	-2.76243
Rusc2	RUN and SH3 domain containing 2	0.0034	-2.75482
Tpm3	tropomyosin 3, gamma	0.0043	-2.74725
Myh7	myosin, heavy polypeptide 7, cardiac muscle, beta	0.0242	-2.74725
Slc38a4	solute carrier family 38, member 4	0.0212	2.734
Cacna1s	calcium channel, voltage-dependent, L type, alpha 1S subunit	0.0067	-2.73224
Myoc	myocilin	0.0001	-2.71739
Zfp423	zinc finger protein 423	0.0077	-2.71739
Bcl9l	B-cell CLL/lymphoma 9-like	0.0155	2.712
Lyve1	lymphatic vessel endothelial hyaluronan receptor 1	0.0198	2.71
St6galnac4	ST6 (alpha-N-acetyl-neuraminyl-2,3-beta-galactosyl-1,3)-N-acetylgalactosaminide alpha-2,6-sialyltransferase 4	0.0069	2.708
Aktip	thymoma viral proto-oncogene 1 interacting protein	0.0318	-2.7027
Sh3tc2	SH3 domain and tetratricopeptide repeats 2	0.0002	-2.69542
Plcl2	phospholipase C-like 2	0.0024	-2.69542
Kcnk2	potassium channel, subfamily K, member 2	0.0281	-2.69542
Ybx2	Y box protein 2	0.0119	-2.69542
XM_485969		6.9e-05	2.684
XM_129164		0.0005	-2.68097
Bdh1	3-hydroxybutyrate dehydrogenase, type 1	0.0172	-2.6738
XM_356108		0.0133	-2.66667
XM_488604		0.003	-2.65957
XM_127816		0.011	-2.65252
2310081J21Rik	RIKEN cDNA 2310081J21 gene	0.0485	-2.6455
Rxrg	retinoid X receptor gamma	0.0362	-2.6455
H2-DMa	histocompatibility 2, class II, locus DMa	0.0449	-2.6455
Myh6	myosin, heavy polypeptide 6, cardiac muscle, alpha	0.0177	-2.6455
Wdfy1	WD repeat and FYVE domain containing 1	0.0297	2.641
Efhd1	EF hand domain containing 1	0.0009	-2.63852
Ranbp3l	RAN binding protein 3-like	0.0225	-2.62467
C78339	expressed sequence C78339	0.0013	2.613
XM_357700		0.0406	2.613
Ppp1r3c	protein phosphatase 1, regulatory (inhibitor) subunit 3C	0.0042	2.612
E430002G05Rik	peptidase domain containing associated with muscle regeneration 1	0.0002	-2.61097
Ldhb	lactate dehydrogenase B	0.0005	-2.60417
Pex11a	peroxisomal biogenesis factor 11 alpha	0.0272	-2.60417
Rdh12	retinol dehydrogenase 12	0.0217	2.604
Odf2	outer dense fiber of sperm tails 2	0.0233	2.599
1110065P19Rik	RIKEN cDNA 1110065P19 gene	0.0044	-2.5974
3300002P13Rik	RIKEN cDNA 3300002P13 gene	0.0053	-2.5974
H2-Eb1	histocompatibility 2, class II antigen E beta	0.0211	-2.5974
Itpkc	inositol 1,4,5-trisphosphate 3-kinase C	0.0068	2.595
Klhl23	kelch-like 23 (Drosophila)	0.006	-2.59067
Dlk1	delta-like 1 homolog (Drosophila)	2.8e-06	-2.58398
Impdh1	inosine 5'-phosphate dehydrogenase 1	0.0257	2.582
Itga5	integrin alpha 5 (fibronectin receptor alpha)	0.0142	2.581
Rrp12	ribosomal RNA processing 12 homolog (S. cerevisiae)	0.013	2.578
AI118078	expressed sequence AI118078	0.0154	-2.57069
5730409E04Rik	RIKEN cDNA 5730409E04Rik gene	0.0078	-2.57069
Cxxc4	CXXC finger 4	0.0173	-2.57069
Pak1	p21 protein (Cdc42/Rac)-activated kinase 1	0.0002	-2.55754
XM_358087		0.0001	-2.55754
Creb1	cAMP responsive element binding protein 1	0.0257	-2.55754
2310047D07Rik	RIKEN cDNA 2310047D07 gene	0.0496	-2.55102
Serpinf1	serine (or cysteine) peptidase inhibitor, clade F, member 1	0.0261	-2.55102
Ear1	eosinophil-associated, ribonuclease A family, member 1	0.0113	-2.55102
Srm	spermidine synthase	0.0007	2.551
Myo18a	myosin XVIIIA	0.017	2.549
Epdr1	ependymin related protein 1 (zebrafish)	0.005	-2.54453
Dyrk1b	dual-specificity tyrosine-(Y)-phosphorylation regulated kinase 1b	0.0284	-2.54453
BC006662	AIG2-like domain 1	0.0004	-2.54453
Ppm1k	protein phosphatase 1K (PP2C domain containing)	0.0201	-2.53807
Msrb2	methionine sulfoxide reductase B2	0.0105	-2.53165
Tnni1	troponin I, skeletal, slow 1	0.0208	-2.52525
Htra4	HtrA serine peptidase 4	0.026	-2.51889
6030419C18Rik	RIKEN cDNA 6030419C18 gene	0.0124	-2.51889
Slc24a1	solute carrier family 24 (sodium/potassium/calcium exchanger), member 1	0.0374	2.517
Ece2	endothelin converting enzyme 2	0.0014	2.506
Wdr46	WD repeat domain 46	0.0451	2.501
Ddit4l	DNA-damage-inducible transcript 4-like	0.0285	-2.5
Gnao1	guanine nucleotide binding protein, alpha O	0.022	-2.5
6720458F09Rik	tRNA methyltransferase 61 homolog A (S. cerevisiae)	0.0112	2.494
1700021C14Rik	RIKEN cDNA 1700021C14 gene	0.0006	2.494
Nme7	non-metastatic cells 7, protein expressed in (nucleoside-diphosphate kinase)	0.0033	-2.49377
Igsf3	immunoglobulin superfamily, member 3	0.0067	-2.49377
Spin1	spindlin 1	0.009	2.493
Kbtbd5	kelch repeat and BTB (POZ) domain containing 5	0.0196	2.492
Spsb2	splA/ryanodine receptor domain and SOCS box containing 2	0.0038	2.49
Hdac11	histone deacetylase 11	0.0222	-2.48756
Nqo2	NAD(P)H dehydrogenase, quinone 2	0.0349	-2.48756
Ap2b1	adaptor-related protein complex 2, beta 1 subunit	0.0037	2.486
Pomt2	protein-O-mannosyltransferase 2	0.0136	2.485
0610031G08Rik	RIKEN cDNA 0610031G08 gene	0.0071	-2.48139
Ceecam1	cerebral endothelial cell adhesion molecule	0.0246	-2.47525
Cabc1	chaperone, ABC1 activity of bc1 complex like (S. pombe)	0.0006	-2.47525
Spag9	sperm associated antigen 9	0.0174	2.475
XM_358707		0.0149	-2.46914
Rom1	rod outer segment membrane protein 1	0.0069	-2.46914
1700129I04Rik	family with sequence similarity 154, member B	0.0028	-2.46305
Cep63	centrosomal protein 63	0.0012	-2.46305
Cadm1	cell adhesion molecule 1	0.0026	-2.46305
Hnrpd	heterogeneous nuclear ribonucleoprotein D	0.0002	-2.457
Scrn2	secernin 2	0.0099	-2.457
Araf	v-raf murine sarcoma 3611 viral oncogene homolog	0.0014	2.451
Myo18b	myosin XVIIIb	0.0117	2.451
Camk2n2	calcium/calmodulin-dependent protein kinase II inhibitor 2	0.0068	2.45
XM_130277		0.0066	2.449
Cd209b	CD209b antigen	0.0259	2.447
5730416F02Rik	RIKEN cDNA 5730416F02 gene	0.012	2.445
Mgmt	O-6-methylguanine-DNA methyltransferase	0.0111	-2.44499
Aldh1l2	aldehyde dehydrogenase 1 family, member L2	0.0013	-2.44499
Flywch2	FLYWCH family member 2	0.0208	-2.44499
Cpe	carboxypeptidase E	4.2e-06	-2.43902
Tbc1d16	TBC1 domain family, member 16	0.0316	-2.43902
Fah	fumarylacetoacetate hydrolase	0.0076	2.431
Mkx	mohawk homeobox	0.0011	-2.42718
XM_284356		0.0039	-2.42718
XM_127149		0.0248	2.419
Agt	angiotensinogen (serpin peptidase inhibitor, clade A, member 8)	0.0054	2.419
Amigo2	adhesion molecule with Ig like domain 2	0.0001	2.414
Akap6	A kinase (PRKA) anchor protein 6	0.001	-2.40385
6430510M02Rik	RIKEN cDNA 6430510M02 gene	0.0023	-2.39234
Wif1	Wnt inhibitory factor 1	0.001	-2.38663
Ulk4	unc-51-like kinase 4 (C. elegans)	0.0377	-2.38663
2510042H12Rik	RIKEN cDNA 2510042H12 gene	0.0451	2.385
Eif3b	eukaryotic translation initiation factor 3, subunit B	0.0111	2.383
XM_129928		0.0152	2.381
1700020I14Rik	RIKEN cDNA 1700020I14 gene	0.0013	-2.38095
Gtf2h1	general transcription factor II H, polypeptide 1	0.0021	2.378
Slc25a4	solute carrier family 25 (mitochondrial carrier, adenine nucleotide translocator), member 4	0.0018	-2.36967
Ank2	ankyrin 2, brain	0.001	-2.36967
Ear2	eosinophil-associated, ribonuclease A family, member 2	0.0016	-2.36967
XM_357472		0.0258	2.368
Rad9b	RAD9 homolog B (S. cerevisiae)	0.0169	2.357
XM_132832		0.0097	2.354
Als2	amyotrophic lateral sclerosis 2 (juvenile) homolog (human)	0.0227	2.353
Tnfsf13b	tumor necrosis factor (ligand) superfamily, member 13b	0.0456	2.353
Nfs1	nitrogen fixation gene 1 (S. cerevisiae)	0.0005	-2.35294
Prdx2	peroxiredoxin 2	0.0048	-2.35294
Lig3	ligase III, DNA, ATP-dependent	0.0036	2.349
Adam23	a disintegrin and metallopeptidase domain 23	0.0311	-2.34742
Itga4	integrin alpha 4	0.0105	-2.34742
XM_142725		0.0368	-2.34742
Pcyox1	prenylcysteine oxidase 1	0.0293	-2.34192
Mical2	microtubule associated monoxygenase, calponin and LIM domain containing 2	0.0285	-2.331
Fahd2a	fumarylacetoacetate hydrolase domain containing 2A	0.0134	-2.331
Ldhd	lactate dehydrogenase D	0.0064	-2.32558
2810405K02Rik	RIKEN cDNA 2810405K02 gene	0.0098	-2.32019
Smarca1	SWI/SNF related, matrix associated, actin dependent regulator of chromatin, subfamily a, member 1	0.0135	-2.31481
2310044G17Rik	RIKEN cDNA 2310044G17 gene	0.0079	2.313
BC026590	cDNA sequence BC026590	0.0027	2.311
Pwp2	PWP2 periodic tryptophan protein homolog (yeast)	0.0238	2.311
E2f3	E2F transcription factor 3	0.0016	2.311
NM_019638		0.0003	2.309
Zbtb8os	zinc finger and BTB domain containing 8 opposite strand	0.0052	2.306
Clip4	CAP-GLY domain containing linker protein family, member 4	0.005	2.299
Chst1	carbohydrate (keratan sulfate Gal-6) sulfotransferase 1	0.0434	-2.29885
Gm949	predicted gene 949	0.0281	-2.29885
Axin2	axin2	0.0004	-2.29885
Mta1	metastasis associated 1	0.0086	2.297
Trpv2	transient receptor potential cation channel, subfamily V, member 2	0.004	2.295
Ube2r2	ubiquitin-conjugating enzyme E2R 2	0.0035	-2.29358
Hrasls	HRAS-like suppressor	0.005	-2.28833
Fzd9	frizzled homolog 9 (Drosophila)	0.0006	-2.28833
Zc3h6	zinc finger CCCH type containing 6	7.5e-05	-2.28833
Xdh	xanthine dehydrogenase	0.0006	2.284
XM_359052		0.0361	-2.28311
Gaa	glucosidase, alpha, acid	0.0022	2.281
Pcsk4	proprotein convertase subtilisin/kexin type 4	0.0169	-2.2779
Ccng1	cyclin G1	0.0072	-2.2779
Rhbdl1	rhomboid, veinlet-like 1 (Drosophila)	0.0174	-2.2779
BC087945	family with sequence similarity 105, member B	0.0031	2.277
XM_358881		0.0015	2.273
Slc9a7	solute carrier family 9 (sodium/hydrogen exchanger), member 7	0.001	2.273
Qser1	glutamine and serine rich 1	0.0004	-2.27273
Clybl	citrate lyase beta like	0.0369	-2.27273
EG574403	predicted gene 6041	0.0424	-2.26757
Agrp	agouti related protein	0.0409	-2.26757
Rnf186	ring finger protein 186	0.0037	-2.26757
Rbbp7	retinoblastoma binding protein 7	0.0017	-2.26757
E330013P04Rik	RIKEN cDNA E330013P04 gene	0.0018	2.266
Reep1	receptor accessory protein 1	0.0436	-2.26244
EG330503	predicted gene 5113	0.0068	-2.26244
Fahd1	fumarylacetoacetate hydrolase domain containing 1	0.003	-2.26244
Tmem8	transmembrane protein 8 (five membrane-spanning domains)	0.0143	2.261
Atp13a3	ATPase type 13A3	0.0012	2.258
Prkab2	protein kinase, AMP-activated, beta 2 non-catalytic subunit	0.015	-2.25734
Ppp1r9a	protein phosphatase 1, regulatory (inhibitor) subunit 9A	0.0288	-2.25225
Kcnab2	potassium voltage-gated channel, shaker-related subfamily, beta member 2	0.0397	2.249
2310042D19Rik	RIKEN cDNA 2310042D19 gene	0.0087	-2.24719
Bves	blood vessel epicardial substance	0.0203	-2.24719
Nol9	nucleolar protein 9	0.014	2.246
XM_149959		0.0152	-2.24215
Crhr2	corticotropin releasing hormone receptor 2	0.0341	-2.24215
XM_357946		0.0277	-2.24215
Cugbp1	CUG triplet repeat, RNA binding protein 1	0.0022	2.238
C030014I23Rik	RIKEN cDNA C030014I23 gene	0.0005	-2.23714
Ttc18	tetratricopeptide repeat domain 18	0.0349	2.237
Armetl1	cerebral dopamine neurotrophic factor	0.0002	-2.23214
Ugcgl1	UDP-glucose ceramide glucosyltransferase-like 1	0.016	2.23
Exosc5	exosome component 5	0.0035	2.23
Msrb3	methionine sulfoxide reductase B3	0.0006	-2.22717
Gps2	G protein pathway suppressor 2	0.0047	2.224
Fbxw7	F-box and WD-40 domain protein 7	0.0006	-2.22222
Fyb	FYN binding protein	0.0164	2.221
XM_356746		0.0035	2.218
Zbtb40	zinc finger and BTB domain containing 40	0.0166	2.218
Tmco7	transmembrane and coiled-coil domains 7	0.0447	-2.2173
6620401M08Rik	small VCP/p97-interacting protein	0.0046	-2.2173
Rac2	RAS-related C3 botulinum substrate 2	0.0166	2.215
Htra1	HtrA serine peptidase 1	0.0087	-2.21239
Med11	mediator of RNA polymerase II transcription, subunit 11 homolog (S. cerevisiae)	0.0225	2.209
Cyb561	cytochrome b-561	0.0021	2.209
Rin1	Ras and Rab interactor 1	0.014	2.208
2900024C23Rik	family with sequence similarity 69, member A	0.0232	-2.20751
Ascc2	activating signal cointegrator 1 complex subunit 2	0.0008	2.206
Agbl1	ATP/GTP binding protein-like 1	0.0091	-2.20264
Stra13	stimulated by retinoic acid 13	0.0092	-2.20264
0610009L18Rik	RIKEN cDNA 0610009L18 gene	0.0012	-2.20264
Snca	synuclein, alpha	0.0358	2.202
1110003O08Rik	RIKEN cDNA 1110003O08 gene	0.0006	2.198
Gstt2	glutathione S-transferase, theta 2	0.0053	-2.1978
Gfer	growth factor, erv1 (S. cerevisiae)-like (augmenter of liver regeneration)	0.0003	2.195
Gm50	mannosidase, endo-alpha-like	0.04	-2.19298
Fnip1	folliculin interacting protein 1	0.0017	-2.19298
Cklf	chemokine-like factor	0.0004	2.19
Rncr2	myocardial infarction associated transcript (non-protein coding)	0.004	-2.18818
Syngr1	synaptogyrin 1	0.0222	-2.18818
Det1	de-etiolated homolog 1 (Arabidopsis)	0.0386	2.188
Nek3	NIMA (never in mitosis gene a)-related expressed kinase 3	0.002	2.187
Fbxl17	F-box and leucine-rich repeat protein 17	0.0012	-2.18341
Eps15	epidermal growth factor receptor pathway substrate 15	0.0152	2.183
Ninj1	ninjurin 1	0.0495	2.179
Lrba	LPS-responsive beige-like anchor	0.0009	2.175
Tiparp	TCDD-inducible poly(ADP-ribose) polymerase	0.0059	-2.17391
Dock10	dedicator of cytokinesis 10	0.0051	-2.17391
C8b	complement component 8, beta polypeptide	0.0071	-2.17391
9330159F19Rik	RIKEN cDNA 9330159F19 gene	0.0069	-2.1692
Sorbs2	sorbin and SH3 domain containing 2	0.0012	-2.1692
B230120H23Rik	RIKEN cDNA B230120H23 gene	0.0137	2.168
Gdpd1	glycerophosphodiester phosphodiesterase domain containing 1	0.0016	2.167
Abhd9	epoxide hydrolase 3	0.014	2.165
Pde4b	phosphodiesterase 4B, cAMP specific	0.0045	2.165
Klhl31	kelch-like 31 (Drosophila)	0.0005	-2.1645
Slc30a9	solute carrier family 30 (zinc transporter), member 9	0.0065	-2.1645
Adck4	aarF domain containing kinase 4	0.0493	2.16
Opn1mw	opsin 1 (cone pigments), medium-wave-sensitive (color blindness, deutan)	0.0002	2.157
NM_199318		0.0146	-2.15517
XM_356587		0.0252	-2.15517
1500032D16Rik	NADH dehydrogenase (ubiquinone) flavoprotein 3	0.0422	-2.15517
Gga1	golgi associated, gamma adaptin ear containing, ARF binding protein 1	0.0135	2.155
XM_356566		0.0098	2.154
C230096C10Rik	RIKEN cDNA C230096C10 gene	0.0274	2.153
Ppp3ca	protein phosphatase 3, catalytic subunit, alpha isoform	0.0092	-2.15054
Pbx1	pre B-cell leukemia transcription factor 1	0.0009	-2.15054
Tram2	translocating chain-associating membrane protein 2	0.0453	2.147
Golt1b	golgi transport 1 homolog B (S. cerevisiae)	0.0185	2.146
Dusp22	dual specificity phosphatase 22	0.0022	-2.14592
BC022224	dehydrogenase/reductase (SDR family) member 11	0.0008	-2.14592
Mospd3	motile sperm domain containing 3	0.0255	-2.14592
B230340J04Rik	RIKEN cDNA B230340J04 gene	0.0285	2.142
Cryl1	crystallin, lambda 1	0.0204	-2.14133
XM_127301		0.0137	-2.14133
Eif1a	eukaryotic translation initiation factor 1A	0.0019	2.137
Neurl	neuralized homolog 1A (Drosophila)	0.0119	-2.13675
XM_488552		0.0078	-2.13675
1700065O13Rik	zinc finger protein 763	0.0074	-2.13675
Fgfrl1	fibroblast growth factor receptor-like 1	0.0005	-2.13675
Tmem168	transmembrane protein 168	0.0014	2.136
Fubp1	far upstream element (FUSE) binding protein 1	0.0096	2.136
4632412N22Rik	family with sequence similarity 179, member A	0.0239	2.134
Dnajc2	DnaJ (Hsp40) homolog, subfamily C, member 2	0.0126	2.134
Tmcc2	transmembrane and coiled-coil domains 2	0.0382	-2.1322
Lat2	linker for activation of T cells family, member 2	0.0075	-2.1322
Fxyd5	FXYD domain-containing ion transport regulator 5	0.0005	2.131
Smtnl1	smoothelin-like 1	0.0013	2.13
Nudt7	nudix (nucleoside diphosphate linked moiety X)-type motif 7	0.0277	-2.12766
Stx11	syntaxin 11	0.0016	2.126
XM_134253		0.0025	2.124
XM_127733		0.007	-2.12314
Ndufc1	NADH dehydrogenase (ubiquinone) 1, subcomplex unknown, 1	0.0009	-2.12314
Barx2	BarH-like homeobox 2	0.0011	-2.12314
Tnfrsf11a	tumor necrosis factor receptor superfamily, member 11a	0.0014	2.123
Gpc3	glypican 3	0.0002	-2.11864
Dym	dymeclin	0.0036	2.116
Lrrc59	leucine rich repeat containing 59	0.0031	2.116
Map3k7ip1	mitogen-activated protein kinase kinase kinase 7 interacting protein 1	0.0008	-2.11416
Evc	Ellis van Creveld gene homolog (human)	0.0046	-2.11416
Atp2b3	ATPase, Ca++ transporting, plasma membrane 3	0.0378	-2.11416
Ankrd10	ankyrin repeat domain 10	0.0093	2.114
Ercc4	excision repair cross-complementing rodent repair deficiency, complementation group 4	0.0065	2.114
F13a1	coagulation factor XIII, A1 subunit	0.04	2.113
XM_142259		0.0006	2.111
Mpz	myelin protein zero	0.0005	-2.1097
Rgs11	regulator of G-protein signaling 11	0.0443	2.109
Ptpn12	protein tyrosine phosphatase, non-receptor type 12	0.0294	2.107
Xpo4	exportin 4	0.0255	2.106
Crim2	kielin/chordin-like protein	0.024	-2.10526
Smyd3	SET and MYND domain containing 3	0.0038	-2.10526
Gmpr	guanosine monophosphate reductase	0.0028	-2.10526
Entpd4	ectonucleoside triphosphate diphosphohydrolase 4	0.0163	-2.10526
NM_026568		0.0063	-2.10526
Ell2	elongation factor RNA polymerase II 2	0.041	2.103
Slc27a3	solute carrier family 27 (fatty acid transporter), member 3	0.0068	2.102
Rasd2	RASD family, member 2	0.0111	2.102
Cab39l	calcium binding protein 39-like	0.0239	2.102
XM_133332		0.0214	2.101
Pld2	phospholipase D2	0.0019	-2.10084
XM_358329		0.0113	2.099
Samd8	sterile alpha motif domain containing 8	0.0277	2.098
Tnip1	TNFAIP3 interacting protein 1	0.0082	-2.09644
Ppp2r5e	protein phosphatase 2, regulatory subunit B (B56), epsilon isoform	0.0003	-2.09644
Tnc	tenascin C	0.0023	-2.09644
Cyc1	cytochrome c-1	0.009	-2.09644
Ear10	eosinophil-associated, ribonuclease A family, member 10	0.0004	-2.09644
Wwox	WW domain-containing oxidoreductase	0.0024	-2.09644
Psca	prostate stem cell antigen	0.0002	-2.09205
4933431E20Rik	RIKEN cDNA 4933431E20 gene	0.011	-2.09205
Dhx29	DEAH (Asp-Glu-Ala-His) box polypeptide 29	0.0114	2.092
Mcm7	minichromosome maintenance deficient 7 (S. cerevisiae)	0.0387	2.092
1110039B18Rik	transmembrane protein 214	0.0066	2.09
Hsp90ab1	heat shock protein 90 alpha (cytosolic), class B member 1	0.002	2.089
C76566	UDP-GlcNAc:betaGal beta-1,3-N-acetylglucosaminyltransferase 9	0.0329	-2.08768
Ppara	peroxisome proliferator activated receptor alpha	0.0103	-2.08768
Pank1	pantothenate kinase 1	0.0339	-2.08768
Xkr8	X Kell blood group precursor related family member 8 homolog	0.0023	-2.08768
Zfp277	zinc finger protein 277	0.0096	-2.08333
Hist2h2bb	histone cluster 2, H2bb	0.0048	-2.08333
A930005I04Rik	RIKEN cDNA A930005I04 gene	0.031	2.083
Btf3l4	basic transcription factor 3-like 4	0.0299	2.083
Zfp364	ring finger protein 115	0.0255	2.082
Sars	seryl-aminoacyl-tRNA synthetase	0.0463	2.082
Gpr180	G protein-coupled receptor 180	0.0057	-2.079
Palmd	palmdelphin	0.0084	-2.079
Slc12a8	solute carrier family 12 (potassium/chloride transporters), member 8	0.0035	2.078
Msh3	mutS homolog 3 (E. coli)	0.0056	-2.07469
9430028L06Rik	family with sequence similarity 38, member B	0.0068	-2.07469
Irs1	insulin receptor substrate 1	0.0147	-2.07469
Gm1833	predicted gene 1833	0.0336	2.074
Sec63	SEC63-like (S. cerevisiae)	0.0042	2.073
XM_127488		0.0358	2.069
XM_148986		0.0033	2.067
Cacng1	calcium channel, voltage-dependent, gamma subunit 1	0.0034	2.067
Rfesd	Rieske (Fe-S) domain containing	0.0149	-2.06612
D430041D05Rik	RIKEN cDNA D430041D05 gene	0.0031	-2.06612
Fads6	fatty acid desaturase domain family, member 6	0.019	-2.06612
Pcsk6	proprotein convertase subtilisin/kexin type 6	0.0151	-2.06612
Cyr61	cysteine rich protein 61	0.0406	2.065
Ushbp1	Usher syndrome 1C binding protein 1	0.004	-2.06186
Tmem160	transmembrane protein 160	0.0185	-2.06186
Sirt5	sirtuin 5 (silent mating type information regulation 2 homolog) 5 (S. cerevisiae)	0.0002	-2.06186
Utp6	UTP6, small subunit (SSU) processome component, homolog (yeast)	0.0094	-2.06186
XM_357763		0.0096	2.061
Hsf1	heat shock factor 1	0.0005	2.061
Acy1l2	peptidase M20 domain containing 2	0.003	2.059
Eif4a1	eukaryotic translation initiation factor 4A1	0.0053	2.058
Cxx1b	CAAX box 1 homolog B (human)	0.0019	-2.05761
Tubb5	tubulin, beta 5	0.0016	2.057
Wwtr1	WW domain containing transcription regulator 1	0.002	2.057
627559		0.0086	2.056
XM_144513		0.0004	2.056
Tmem170	transmembrane protein 170	0.0174	2.055
Sdc2	syndecan 2	0.0354	-2.05339
Actl6b	actin-like 6B	0.0348	-2.05339
Asb4	ankyrin repeat and SOCS box-containing 4	0.0133	-2.05339
Scn1b	sodium channel, voltage-gated, type I, beta	0.0124	-2.05339
Six2	sine oculis-related homeobox 2 homolog (Drosophila)	0.0279	-2.05339
AI854703	expressed sequence AI854703	0.0092	-2.05339
Ftsj3	FtsJ homolog 3 (E. coli)	0.0137	2.05
Rpl22l1	ribosomal protein L22 like 1	0.0083	2.049
Ndor1	NADPH dependent diflavin oxidoreductase 1	0.0232	2.044
EG329521	predicted gene 5102	0.0211	2.043
Spire1	spire homolog 1 (Drosophila)	0.0005	2.041
D430039N05Rik	family with sequence similarity 171, member B	0.0036	-2.04082
Abca5	ATP-binding cassette, sub-family A (ABC1), member 5	0.0351	2.04
Hsp110	heat shock 105kDa/110kDa protein 1	0.0004	2.04
Tor3a	torsin family 3, member A	0.0041	2.039
Htatip2	HIV-1 tat interactive protein 2, homolog (human)	0.0004	2.039
Hnrnpu	heterogeneous nuclear ribonucleoprotein U	0.038	2.038
XM_124187		0.0018	2.037
Gemin5	gem (nuclear organelle) associated protein 5	0.0219	2.037
Tpi1	triosephosphate isomerase 1	0.0311	-2.03666
Adk	adenosine kinase	0.0001	-2.03666
Fbxo6	F-box protein 6	0.0029	2.035
Dynll1	dynein light chain LC8-type 1	0.0079	2.035
Igfbp4	insulin-like growth factor binding protein 4	0.0102	2.034
Txndc4	endoplasmic reticulum protein 44	0.0128	2.03
Sema3b	sema domain, immunoglobulin domain (Ig), short basic domain, secreted, (semaphorin) 3B	0.0027	-2.0284
Zfp395	zinc finger protein 395	0.0052	-2.0284
Ffar3	free fatty acid receptor 3	0.006	-2.02429
Plscr1	phospholipid scramblase 1	0.0148	2.024
Tbrg1	transforming growth factor beta regulated gene 1	0.0112	2.021
4933407P14Rik	RIKEN cDNA 4933407P14 gene	0.0017	-2.0202
Nin	ninein	0.0004	-2.0202
Ndufs8	NADH dehydrogenase (ubiquinone) Fe-S protein 8	0.0005	-2.0202
Fbxo40	F-box protein 40	0.0131	-2.0202
Tmem180	transmembrane protein 180	0.0332	-2.0202
Vapb	vesicle-associated membrane protein, associated protein B and C	0.0003	-2.0202
Fuz	fuzzy homolog (Drosophila)	0.0338	-2.0202
Zfp568	zinc finger protein 568	0.0418	2.018
Ndufab1	NADH dehydrogenase (ubiquinone) 1, alpha/beta subcomplex, 1	0.0028	-2.01613
2310004L02Rik	ATP5S-like	0.0002	-2.01613
Ccdc80	coiled-coil domain containing 80	0.0493	-2.01613
Gmppa	GDP-mannose pyrophosphorylase A	0.0212	2.015
P2rx5	purinergic receptor P2X, ligand-gated ion channel, 5	0.0022	2.013
Gramd1b	GRAM domain containing 1B	0.0001	2.013
XM_109657		0.0119	-2.01207
Actr8	ARP8 actin-related protein 8 homolog (S. cerevisiae)	0.0326	2.011
Oaz2	ornithine decarboxylase antizyme 2	0.0228	-2.00803
Mm.188008		0.0016	-2.00803
Creld2	cysteine-rich with EGF-like domains 2	0.0164	2.008
Tbc1d12	TBC1D12: TBC1 domain family, member 12	0.0217	2.008
Cdc27	cell division cycle 27 homolog (S. cerevisiae)	0.0345	2.007
0610007N19Rik	small nucleolar RNA, C/D box 123	0.0025	2.006
Olfm1	olfactomedin 1	0.0212	2.005
Smtnl2	smoothelin-like 2	0.015	-2.00401
Chid1	chitinase domain containing 1	0.0128	2.001
Eif2c4	eukaryotic translation initiation factor 2C, 4	0.0288	-2
EG269859	predicted gene 5052	0.0277	2
